# Supplementary material for: An optimized prediction framework to assess the functional impact of pharmacogenetic variants
Source: Pharmacogenomics J. 2018 Sep 12;19(2):115–26. doi: 10.1038/s41397-018-0044-2 (PMC6462826; doi:10.1038/s41397-018-0044-2)
Supplement: Supplementary file 4 — Supplementary Table 1 [file 41397_2018_44_MOESM4_ESM.xlsx]

## Sheet: Sheet1
Class	Gene	PMID
Acetyltransferase	NAT1	17909564, 11505221
Acetyltransferase	NAT2	17434923
Carboxylesterase	CES1	28838926
CYP	CYP11B1	16670167
CYP	CYP17A1	29229304
CYP	CYP1A2	26022657
CYP	CYP1B1	27243976
CYP	CYP21A2	16541276, 24671123, 28539365, 27721825
CYP	CYP24A1	21675912
CYP	CYP2A13	29342418
CYP	CYP2A6	27974382
CYP	CYP2B6	21746968
CYP	CYP2C19	25001882, 26153442
CYP	CYP2C8	26427316
CYP	CYP2C9	23752738
CYP	CYP2D6	18784265, 24647041
CYP	CYP2J2	15861034
CYP	CYP3A4	11714865
CYP	CYP4A11	25760539
Dehydrogenase	DPYS	28642038
Dehydrogenase	XDH	20814157
GST	GSTP1	9525277
Methyltransferase	HNMT	9547362
Methyltransferase	PNMT	16277617
Methyltransferase	TPMT	18708949
Monooxygenase	FMO3	17531949
Nuclear receptor	NR1I2	In review
Nuclear receptor	NR1I3	15990349
Transporter	ABCB4	27256251
Transporter	ABCC11	25896536
Transporter	ABCC2	22290738
Transporter	SLC10A2	21649730
Transporter	SLC22A12	22194875, 25268603
Transporter	SLC22A2	19251820, 17220237
Transporter	SLC28A3	18827020
Transporter	SLC2A9	25268603
Transporter	SLC47A1	20053795, 24985703
Transporter	SLC47A2	24985703
Transporter	SLCO1B1	15970799
UGT	UGT1A10	12695339
UGT	UGT1A4	15057901
UGT	UGT1A8	16397224
UGT	UGT1A9	19589876
