# Supplementary material for: An optimized prediction framework to assess the functional impact of pharmacogenetic variants
Source: Pharmacogenomics J. 2018 Sep 12;19(2):115–26. doi: 10.1038/s41397-018-0044-2 (PMC6462826; doi:10.1038/s41397-018-0044-2)
Supplement: Supplementary file 5 — Supplementary Table 2 [file 41397_2018_44_MOESM5_ESM.xlsx]

## Sheet: Sheet1
no.	Gene	Chr	Start	End	Ref	Alt	Allele	rs	MAF	Amino acid change	SIFT	Polyphen-2	LRT	MutationAssessor	FATHMM	PROVEAN	VEST3	CADD	DANN	fathmm-MKL	MetaSVM	MetaLR	GERP++	PhyloP (vertebrate)	PhyloP (mammalian)	PhastCons (vertebrate)	PhastCons (mammalian)	SiPhy	ADME-optimized	substrate1	substrate2	% of CLint (vs Wt) on sub1	% of CLint (vs Wt) on sub2	Average in vitro functionality	Functionality in vitro	Model system
1	ABCB4	chr7	87053223	87053223	C	T	ABCB4	rs147134978	3.611e-05	A737V	0.064	0.777	0.36	0.47	-1.34	-1.8	0.16	0.547	0.862	0.246	-0.539	0.425	-1.81	0.015	-0.878	0.969	0.768	12.041	N (0)	Paclitaxel	Phosphatidylcholine	50	38	44	D	HEK293 cells
2	ABCB4	chr7	87074206	87074206	C	T	ABCB4			A364V	0	0.924	0	2.99	-1.42	-4.31	0.875	4.944	0.989	0.995	0.497	0.646	5.01	0.917	0.897	0.997	0.996	18.313	D (0.8)	Paclitaxel	Phosphatidylcholine	57	52	54.5	N	HEK293 cells
3	ABCB4	chr7	87032528	87032528	G	A	ABCB4			A1193T	0.002	0.997	0	3.425	-3.87	-2.61	0.802	7.141	0.998	0.989	1.087	0.947	5.41	0.871	0.852	0.989	0.998	19.558	D (0.6)	Paclitaxel	Phosphatidylcholine	71	38	54.5	N	HEK293 cells
4	ABCB4	chr7	87074228	87074228	T	C	ABCB4			F357L	0.032	0.701	0	2.165	-1.31	-5.02	0.641	3.656	0.985	0.977	0.182	0.56	5.01	1.062	1.022	0.992	0.997	14.719	D (0.8)	Paclitaxel	/	71	/	71	N	HEK293 cells
5	ABCB4	chr7	87053289	87053289	C	T	ABCB4	rs138773456	0.0005455	T715I	0.093	0.979	0.009	2.215	-2.55	-3.51	0.692	4.475	0.991	0.88	0.471	0.75	4.32	0.917	0.143	0.615	0.345	10.149	D (0.6)	Paclitaxel	/	71	/	71	N	HEK293 cells
6	ABCB4	chr7	87069651	87069651	T	C	ABCB4			V475A	0	1	0	3.43	-3.41	-5.98	0.978	5.493	0.997	0.99	0.989	0.91	4.59	1.062	1.199	0.997	0.953	11.474	D (0.8)	Paclitaxel	/	86	/	86	N	HEK293 cells
7	ABCB4	chr7	87076498	87076498	C	T	ABCB4	rs765478923	1.628e-05	A286V	0	1	0	3.505	-1.43	-5.28	0.926	6.696	0.998	0.989	0.759	0.78	5.7	0.917	0.993	1	0.999	19.831	D (0.8)	Paclitaxel	/	100	/	100	N	HEK293 cells
8	ABCC11	chr16	48258198	48258198	G	A	ABCC11	rs17822931	0.2167	G180R	0	1	0	2.475	-2.9	-6.69	0.629	6.305	0.992	0.86	0.995	0.858	4.45	0.824	0.892	0.1	0.389	12.91	D (0.8)	[1,2,6,7-3H(N)]dehydroepiandrosterone 3-sulfate	[6,7-3H] estrone 3-sulfate	5	10	7.5	D	HEK293 Cells
9	ABCC11	chr16	48242379	48242379	C	T	ABCC11	rs17822471	0.05023	T546M	0.005	0.977	0.001	2.7	-3.37	-2.96	0.474	4.311	0.972	0.127	0.689	0.813	2.27	-0.002	0.154	0.024	0.003	5.377	D (0.6)	[1,2,6,7-3H(N)]dehydroepiandrosterone 3-sulfate	[6,7-3H] estrone 3-sulfate	40	23	31.5	D	HEK293 Cells
10	ABCC11	chr16	48265777	48265777	G	A	ABCC11	rs16945988	0.09579	R19H	1	0	0.002	-1.78	1.79	1.18	0.158	0.831	0.696	0.005	-0.566	0.29	4.11	-0.93	0.1	0.029	0.726	9.21	N (0.2)	[1,2,6,7-3H(N)]dehydroepiandrosterone 3-sulfate	[6,7-3H] estrone 3-sulfate	88	95	91.5	N	HEK293 Cells
11	ABCC11	chr16	48250026	48250026	C	A	ABCC11	rs11863236	0.1009	A317E	0.016	0.008	0.001	0	-2.84	-0.18	0.134	2.686	0.994	0.268	-0.498	0.416	2.31	-0.089	0.044	0.222	0.638	5.846	N (0.2)	[1,2,6,7-3H(N)]dehydroepiandrosterone 3-sulfate	[6,7-3H] estrone 3-sulfate	88	95	91.5	N	HEK293 Cells
12	ABCC11	chr16	48234327	48234327	G	A	ABCC11	rs16945930	0.04372	V648I	0.003	1	0.005	1.27	-2.11	-3.58	0.792	4.835	0.993	0.161	0.391	0.652	2.71	-0.011	-0.885	0.041	0.001	9.181	N (0.4)	[1,2,6,7-3H(N)]dehydroepiandrosterone 3-sulfate	[6,7-3H] estrone 3-sulfate	105	95	100	N	HEK293 Cells
13	ABCC11	chr16	48201432	48201432	A	G	ABCC11	rs16945916	0.1608	H1344R	0.006	0.037	0.001	1.02	-1.17	-1.73	0.278	2.401	0.925	0.738	-0.727	0.255	2.03	-0.971	-0.427	0.68	0.866	5.22	N (0.2)	[1,2,6,7-3H(N)]dehydroepiandrosterone 3-sulfate		93	113	103	N	HEK293 Cells
14	ABCC2	chr10	101601841	101601841	T	G	ABCC2	rs757141905	3.607e-05	N1244K	0.024	0.908	0.003	2.73	-3.41	-0.96	0.501	5.29	0.985	0.551	0.472	0.803	-2.67	0.051	-0.217	0.997	0.997	6.923	N (0.4)	Glutathione–methylfluorescein	Glutathione–monochlorobimane	15	23	19	D	HEK293 cells
15	ABCC2	chr10	101595954	101595954	G	A	ABCC2	rs139188247	0.0001912	R1174H	0.007	0.956	0	3.47	-3.73	-4.64	0.779	5.01	0.999	0.96	0.965	0.908	3.94	0.913	0.996	0.625	0.298	12.413	D (0.8)	Glutathione–methylfluorescein	Glutathione–monochlorobimane	55	55	55	N	HEK293 cells
16	ABCC2	chr10	101560169	101560169	G	A	ABCC2	rs7080681	0.005017	R353H	0.123	0.02	0.066	1.35	-3.49	-0.58	0.034	1.078	0.917	0.052	-0.414	0.278	-11.6	-0.047	-0.661	0.001	0.08	10.695	N (0)	Glutathione–methylfluorescein	Glutathione–monochlorobimane	74	58	66	N	HEK293 cells
17	ABCC2	chr10	101559094	101559094	A	G	ABCC2	rs17222674	0.0003754	D333G	0.007	1	0	2.72	-3.26	-5.94	0.963	4.948	0.998	0.986	0.847	0.865	5.76	1.058	1.085	0.007	0.016	16.069	D (0.8)	Glutathione–methylfluorescein	Glutathione–monochlorobimane	85	68	76.5	N	HEK293 cells
18	ABCC2	chr10	101564023	101564023	C	T	ABCC2	rs17222589	0.0003469	T486I	0.011	0.01	0.65	0.625	-2.6	-2.96	0.197	1.389	0.987	0.326	-0.597	0.357	-1.86	-0.671	-0.248	0.021	0.001	5.261	N (0)	Glutathione–methylfluorescein	Glutathione–monochlorobimane	90	75	82.5	N	HEK293 cells
19	ABCC2	chr10	101604107	101604107	C	T	ABCC2	rs17216317	0.003687	P1291L	0.017	0.997	0	2	-2.55	-5.96	0.276	5.566	0.998	0.942	0.268	0.55	5.79	0.868	0.934	0.73	0.331	15.623	N (0.4)	Glutathione–methylfluorescein	Glutathione–monochlorobimane	115	52	83.5	N	HEK293 cells
20	ABCC2	chr10	101590486	101590486	G	A	ABCC2	rs41318029	0.007692	G921S	0.54	0	0.918	-0.385	-2.4	0.31	0.033	-0.262	0.388	0.002	-0.831	0.271	-2.03	0.096	-1.096	0.241	0.001	13.46	N (0)	Glutathione–methylfluorescein	Glutathione–monochlorobimane	110	62	86	N	HEK293 cells
21	ABCC2	chr10	101595996	101595996	T	A	ABCC2	rs17222723	0.04541	V1188E	0.969	0	0.001	-0.875	-2.29	0.71	0.096	-1.21	0.169	0.087	-0.807	0.021	-10.5	-0.604	-0.949	0.004	0	0.907	N (0.2)	Glutathione–methylfluorescein	Glutathione–monochlorobimane	95	90	92.5	N	HEK293 cells
22	ABCC2	chr10	101595975	101595975	G	T	ABCC2	rs8187692	0.009469	R1181L	0.004	1	0	3.165	-2.52	-4.98	0.655	6.505	0.998	0.966	-0.535	0.108	3.91	0.913	0.996	0.897	0.976	13.011	D (0.8)	Glutathione–methylfluorescein	Glutathione–monochlorobimane	135	56	95.5	N	HEK293 cells
23	ABCC2	chr10	101591737	101591737	T	C	ABCC2	rs45441199	0.004985	I1036T	0.023	0.316	0.51	1.985	-3.61	-3.23	0.316	2.049	0.946	0.491	0.452	0.762	5.64	0.987	1.009	0.462	0.008	15.833	N (0)	Glutathione–methylfluorescein	Glutathione–monochlorobimane	115	100	107.5	N	HEK293 cells
24	ABCC2	chr10	101572816	101572816	T	C	ABCC2	rs17222632	0.001242	I670T	0.001	0.061	0	1.355	-2.8	-2.78	0.129	3.301	0.992	0.981	-0.081	0.459	5.79	0.987	0.958	0.991	0.878	16.117	N (0.2)	Glutathione–methylfluorescein	Glutathione–monochlorobimane	103	115	109	N	HEK293 cells
25	CES1	chr16	55857573	55857573	G	A	CES1	rs121912777	8.128e-06	G143E	0	1	0	4.73	-0.34	-8.57	0.879	5.124	0.996	0.987	0.702	0.676	4.05	0.871	0.92	0.799	0.13	13.747	D (0.8)	Enalapril	Clopidogrel	1	6	3.5	D	Flp-In-293 cells
26	CES1	chr16	55857487	55857487	C	T	CES1	rs201065375	0.0001057	R172C	0	1	0	4.735	-2.72	-5.5	0.882	5.253	0.996	0.764	0.955	0.91	4.05	0.917	1.03	1	0.814	9.246	D (0.8)	Enalapril	Clopidogrel	1	8	4.5	D	Flp-In-293 cells
27	CES1	chr16	55857559	55857559	G	T	CES1	rs146456965	0.0004308	G148C	0.001	1	0	3.98	-1.04	-5.57	0.821	4.929	0.998	0.95	0.758	0.74	4.05	0.871	0.92	0.04	0.012	13.747	D (0.8)	Enalapril	Clopidogrel	2	8	5	D	Flp-In-293 cells
28	CES1	chr16	55855311	55855311	A	G	CES1	rs200707504	0.0003572	E221G	0.039	0.818	0	4.35	-0.55	-4.87	0.682	2.603	0.995	0.844	0.163	0.614	3.08	0.991	1.04	0.996	1	7.581	D (0.8)	Enalapril	Clopidogrel	21	22	21.5	D	Flp-In-293 cells
29	CES1	chr16	55857492	55857492	A	C	CES1	rs143718310	4.066e-06	Q170P	0	0.993	0	3.735	3.09	-3.84	0.756	4.08	0.997	0.949	-0.773	0.126	4.05	0.991	1.043	0.998	0.965	10.981	D (0.8)	Enalapril	Clopidogrel	41	44	42.5	D	Flp-In-293 cells
30	CES1	chr16	55857480	55857480	G	A	CES1	rs4784575	0.0001779	G174D	0	1	0	4.64	-1.33	-8.22	0.92	5.455	0.996	0.962	0.911	0.809	4.05	0.871	0.92	0.999	0.975	13.747	D (0.8)	Enalapril	Clopidogrel	28	78	53	N	Flp-In-293 cells
31	CES1	chr16	55853481	55853481	C	T	CES1	rs202001817	0.0003851	T291M	0.001	0.999	0.152	2.14	3.15	-4.79	0.41	5.544	0.988	0.885	-1.121	0.064	3.81	0.917	1.027	0.143	0.843	11.25	N (0.4)	Enalapril	Clopidogrel	66	50	58	N	Flp-In-293 cells
32	CES1	chr16	55855374	55855374	G	A	CES1	rs2307243	0.0007904	R200H	0.044	0.482	0.436	2.63	-0.52	-4.39	0.391	3.381	0.964	0.107	-0.618	0.311	-6.68	-1.376	-1.66	0.129	0.491	12.511	N (0.4)	Enalapril	Clopidogrel	41	78	59.5	N	Flp-In-293 cells
33	CES1	chr16	55857525	55857525	C	T	CES1	rs202121317	0.007652	A159V	0.001	0.988	0.005	3.9	2.75	-2.24	0.615	4.926	0.997	0.93	-0.76	0.124	4.05	0.917	1.03	0.952	0.996	9.941	N (0.4)	Enalapril	Clopidogrel	48	106	77	N	Flp-In-293 cells
34	CES1	chr16	55853545	55853545	G	T	CES1	rs115629050	0.03297	A270S	0.015	0.966	0.001	2.76	-0.86	-3.15	0.203	4.355	0.989	0.773	-0.187	0.4	2.83	0.033	0.917	0.015	0.014	7.666	N (0.4)	Enalapril	Clopidogrel	93	116	104.5	N	Flp-In-293 cells
35	CES1	chr16	55862712	55862712	G	A	CES1	rs2307240	0.04815	S76N	0	0.993	0.736	2.55	3.01	-3.25	0.127	1.122	0.979	0.031	-0.945	0.059	-8.96	-0.275	-0.352	0.975	0.86	8.644	N (0.2)	Enalapril	Clopidogrel	90	178	134	N	Flp-In-293 cells
36	CYP11B1	chr8	143960562	143960562	C	T	CYP11B1	rs104894070	4.062e-06	P94L	0	1	0	3.085	2.33	-6.88	0.561	24.7	0.986	0.934	0.448	0.745	2.66	0.917	0.993	0.229	0.192	6.955	D (1)	11-deoxycortisol	/	0.05	/	0.05	D	COS-7 cells
37	CYP11B1	chr8	143957146	143957146	C	A	CYP11B1			A368D	0.469	0.759	0.003	0.49	3.07	-3.03	0.439	24.1	0.999	0.971	-0.651	0.285	4.42	0.917	1.022	0.994	0.863	14.86	N (0.2)	11-deoxycortisol	/	1.17	/	1.17	D	COS-7 cells
38	CYP17A1	chr10	104594724	104594724	C	T	CYP17A1	rs141821705	1.222e-05	G162R	0.104	0.721	0.014	2.2	-1.7	-4.78	0.356	3.912	0.995	0.371	-0.283	0.508	4.74	-0.041	0.935	0.001	0.004	14.632	N (0.4)	progesterone	/	83	/	83	N	HEK293 cells
39	CYP1A2	chr15	75042204	75042204	C	G	CYP1A2*15	rs72547511		P42R	0.022	0.999	0	3.945	-1.78	-3.91	0.417	24.6	0.997	0.9	0.129	0.772	4.16	0.871	0.935	0.884	0.454	7.579	D (0.8)	Phenacetin	7-Ethoxyresorufin	0	0	0	D	COS-7 Cells
40	CYP1A2	chr15	75044552	75044552	G	A	CYP1A2*16	rs72547515		R377Q	0.001	0.942	0	4.285	-4.4	-3.43	0.952	35	0.999	0.992	1.083	0.969	4.89	0.913	1.047	0.997	0.981	18.27	D (1)	Phenacetin	7-Ethoxyresorufin	0	0	0	D	COS-7 Cells
41	CYP1A2	chr15	75047169	75047169	C	T	CYP1A2*6	rs28399424	0.001238	R431W	0	1	0	4.79	-3.39	-6.58	0.974	29.9	0.999	0.926	1.051	0.942	1.02	-0.058	-0.356	0.928	0.001	14.045	D (1)	Phenacetin	7-Ethoxyresorufin	0	0	0	D	COS-7 Cells
42	CYP1A2	chr15	75047245	75047245	G	A	CYP1A2*8	rs72547517	3.607e-05	R456H	0	0.999	0	4.275	-3.11	-3.84	0.926	28.8	0.999	0.992	1.101	0.927	4.42	0.917	1.023	0.978	0.742	17.195	D (1)	Phenacetin	7-Ethoxyresorufin	0	0	0	D	COS-7 Cells
43	CYP1A2	chr15	75044578	75044578	A	T	CYP1A2*4	rs72547516	3.658e-05	I386F	0.001	0.9	0	2.95	-0.5	-3.39	0.853	25.3	0.984	0.966	0.089	0.522	3.76	1.058	1.181	1	1	10.636	D (1)	Phenacetin	7-Ethoxyresorufin	0	14	7	D	COS-7 Cells
44	CYP1A2	chr15	75042637	75042637	C	A	CYP1A2*11	rs72547513		F186L	0.013	1	0	2.695	-0.18	-4.52	0.384	22.5	0.971	0.1	-0.312	0.361	-6.14	-0.275	-1.948	0.094	0.002	9.435	D (0.8)	Phenacetin	7-Ethoxyresorufin	8	24	16	D	COS-7 Cells
45	CYP1A2	chr15	75042327	75042327	C	T	CYP1A2*9	rs138652540	0.0001228	T83M	0.065	1	0	2.54	-0.45	-1.71	0.149	23.4	0.995	0.099	-0.611	0.408	3.11	0.871	0.068	0.921	0.867	3.35	D (0.6)	Phenacetin	7-Ethoxyresorufin	55	53	54	N	COS-7 Cells
46	CYP1A2	chr15	75042713	75042713	A	T	CYP1A2*12	rs758748797	2.03e-05	S212C	0.001	0.438	0.487	1.87	-0.36	-2.99	0.183	2.466	0.968	0.188	-0.601	0.233	-7.03	1.062	-0.236	0.001	0	9.064	N (0)	Phenacetin	7-Ethoxyresorufin	53	78	65.5	N	COS-7 Cells
47	CYP1A2	chr15	75044195	75044195	G	A	CYP1A2*3	rs56276455	0.0001735	D348N	0.013	0.043	0	2.93	-0.59	-3.42	0.125	23.9	0.994	0.913	-0.21	0.411	4.67	0.913	1.047	0.961	0.819	17.784	D (0.8)	Phenacetin	7-Ethoxyresorufin	65	78	71.5	N	COS-7 Cells
48	CYP1A2	chr15	75043593	75043593	G	A	CYP1A2*13	rs35796837	0.001259	G299S	0.282	0.026	0.009	0.165	-1.37	0.51	0.059	5.848	0.709	0.033	-0.915	0.21	1.74	0.069	1.048	0	0.001	3.874	N (0)	Phenacetin	7-Ethoxyresorufin	77	70	73.5	N	COS-7 Cells
49	CYP1A2	chr15	75042581	75042581	G	C	CYP1A2*10	rs72547512	8.122e-06	E168Q	0.017	0.979	0	3.395	-0.51	-2.3	0.508	25.1	0.998	0.997	0.469	0.617	4.04	0.917	1.048	0.961	0.938	15.302	D (0.8)	Phenacetin	7-Ethoxyresorufin	76	86	81	N	COS-7 Cells
50	CYP1A2	chr15	75042142	75042142	C	G	CYP1A2*2	rs56160784	0.0001614	F21L	0.207	0.999	0	0.805	-0.39	-2.33	0.21	24.4	0.998	0.87	-0.373	0.308	5.11	0.871	0.935	0.996	0.888	10.355	N (0.4)	Phenacetin	7-Ethoxyresorufin	83	94	88.5	N	COS-7 Cells
51	CYP1A2	chr15	75045575	75045575	G	A	CYP1A2*5	rs55889066	2.525e-05	C406Y	0.004	0.178	0.004	2.715	-0.3	-9.03	0.412	14.07	0.645	0.951	-0.574	0.313	2.13	0.917	0.127	0.908	0.005	7.664	N (0.4)	Phenacetin	7-Ethoxyresorufin	112	92	102	N	COS-7 Cells
52	CYP1A2	chr15	75045542	75045542	C	T	CYP1A2*17	rs149928755	4.061e-05	T395M	0.018	0.716	0.676	2.505	-0.43	-1.71	0.117	23.3	0.996	0.055	-0.7	0.348	-0.209	0.871	-0.99	0.773	0	5.954	N (0.4)	Phenacetin	7-Ethoxyresorufin	104	127	115.5	N	COS-7 Cells
53	CYP1A2	chr15	75047407	75047407	G	A	CYP1A2*19	rs374094758	8.196e-06	R510Q	0.438	0.004	0.598	0.205	-1.3	-0.07	0.074	12.33	0.936	0.019	-0.924	0.246	0.831	0.917	0.117	0.965	0.002	5.083	N (0)	Phenacetin	7-Ethoxyresorufin	150	115	132.5	N	COS-7 Cells
54	CYP1A2	chr15	75047184	75047184	G	A	CYP1A2*20	rs144148965	0.000202	D436N	0.307	0.001	0.013	0.93	-0.14	-1.96	0.021	0.133	0.722	0.092	-1.069	0.067	-6.45	-0.029	-1.521	0.026	0	2.767	N (0)	Phenacetin	7-Ethoxyresorufin	255	170	212.5	N	COS-7 Cells
55	CYP1A2	chr15	75047191	75047191	C	T	CYP1A2*14	rs45486893	0.001775	T438I	0.021	0.365	0.006	2.76	-1.25	-2.67	0.119	3.521	0.985	0.156	-0.538	0.386	-0.789	0.871	-0.434	0.067	0	3.017	N (0.2)	Phenacetin	7-Ethoxyresorufin	554	458	506	N	COS-7 Cells
56	CYP1B1	chr2	38301547	38301547	G	A	CYP1B1	rs777678299	1.637e-05	G329S	ND	1	0	3.665	ND	ND	0.883	34	0.998	0.972	0.294	0.572	4.02	0.871	0.935	0.995	1	10.991	D (1)	Estradiol	Retinol	0	0	0	D	HEK293T cell line
57	CYP1B1	chr2	38302350	38302350	G	A	CYP1B1*12	rs28936700	0.0003056	G61E	ND	1	0	4.02	ND	ND	0.98	24.5	0.994	0.962	0.801	0.844	3.35	0.871	0.039	0.999	0.788	9.736	D (1)	Estradiol	Retinol	0	0	0	D	HEK293T cell line
58	CYP1B1	chr2	38298338	38298338	G	A	CYP1B1*20	rs55989760	0.0002802	E387K	ND	ND	0	ND	ND	ND	ND	40	0.998	0.964	ND	ND	5.85	0.871	0.935	0.998	0.993	17.667	D (1)	Estradiol	Retinol	0	0	0	D	HEK293T cell line
59	CYP1B1	chr2	38302290	38302290	T	A	CYP1B1	rs9282671	0.003663	Y81N	ND	0.73	0	2.545	ND	ND	0.505	16.45	0.981	0.933	0.113	0.538	4.42	0.991	1.007	0.999	0.827	11.684	D (0.75)	Estradiol	Retinol	10	0	5	D	HEK293T cell line
60	CYP1B1	chr2	38301660	38301660	A	G	CYP1B1	rs72480439	8.637e-06	D291G	ND	0.91	0	3.755	ND	ND	0.886	26	0.994	0.936	0.821	0.802	4.55	0.991	1.061	0.995	0.85	11.915	D (1)	Estradiol	Retinol	40	0	20	D	HEK293T cell line
61	CYP1B1	chr2	38302101	38302101	A	G	CYP1B1	rs753847648	4.44e-05	Q144R	ND	0.95	0	2.33	ND	ND	0.873	17.43	0.984	0.733	-0.018	0.574	0.593	0.042	1.01	0.675	0.84	7.73	D (0.75)	Estradiol	Retinol	85	0	42.5	D	HEK293T cell line
62	CYP1B1	chr2	38297908	38297908	A	G	CYP1B1			D530G	ND	0.032	0	2.075	ND	ND	0.529	22.6	0.98	0.87	-0.571	0.308	5.84	0.991	1.061	0.996	0.972	14.169	D (1)	Estradiol	Retinol	90	0	45	D	HEK293T cell line
63	CYP1B1	chr2	38298163	38298163	T	G	CYP1B1			F445C	ND	1	0	4.305	ND	ND	0.999	27.6	0.999	0.969	1.024	0.88	5.95	1.062	1.199	0.995	0.525	14.376	D (1)	Estradiol	Retinol	55	100	77.5	N	HEK293T cell line
64	CYP1B1	chr2	38298272	38298272	G	T	CYP1B1		4.066e-06	V409F	ND	0.001	0	-0.225	ND	ND	0.074	0.004	0.69	0.092	-1.046	0.072	-0.499	0.871	-1.102	0.84	0.047	4.93	N (0.25)	Estradiol	Retinol	100	70	85	N	HEK293T cell line
65	CYP21A2	chr6	32007917	32007917	G	C	CYP21A2	rs201552310	8.298e-06	G292R	0.001	1	0	2.195	-1.39	-4.14	0.95	26	0.999	0.947	0.274	0.594	4.96	0.917	0.935	0.622	0.713	14.052	D (1)	17-hydroxyprogesterone	/	0	/	0	D	Coupled transcription/translation system
66	CYP21A2	chr6	32007203	32007203	T	A	CYP21A2	rs6475	0.0005664	I173N	0.012	1	0	3.35	-0.93	-4.85	0.78	29.6	0.994	0.951	0.38	0.577	4.97	0.991	0.95	0.411	0.995	11.055	D (1)	17-hydroxyprogesterone	Progesterone	0	0	0	D	COS-1 cells
67	CYP21A2	chr6	32008774	32008774	A	C	CYP21A2			T450P	0.012	0.761	0.004	2.105	-1.28	-2.81	0.699	23.6	0.996	0.294	-0.018	0.454	4.75	1.039	1.191	0.762	0.981	10.817	D (0.6)	17-hydroxyprogesterone	Progesterone	0	0	0	D	COS-1 cells
68	CYP21A2	chr6	32007950	32007950	T	C	CYP21A2			W303R	0	1	0	3.83	-0.76	-12.1	0.954	24.4	0.995	0.91	0.483	0.63	4.96	0.991	0.95	0.993	0.953	11.301	D (1)	Progesterone	17 -OH-progesterone	9e-05	0.0006	0.000345	D	E. coli BL21-Gold DE(3) competent cells
69	CYP21A2	chr6	32007917	32007917	G	T	CYP21A2			G292C	0.002	1	0	3.09	-1.4	-4.21	0.917	26.5	0.997	0.973	0.526	0.682	4.96	0.917	0.935	0.622	0.713	14.052	D (1)	Progesterone	17 -OH-progesterone	0.00047	0.00047	0.00047	D	E. coli BL21-Gold DE(3) competent cells
70	CYP21A2	chr6	32006901	32006901	T	G	CYP21A2			L108R	0.001	0.984	0.071	2.095	-0.36	-3.9	0.871	23.6	0.996	0.534	-0.221	0.557	4.63	0.991	0.95	0.102	0.723	10.448	D (0.8)	Progesterone	17 -OH-progesterone	0.00027	0.00072	0.000495	D	E. coli BL21-Gold DE(3) competent cells
71	CYP21A2	chr6	32006291	32006291	C	A	CYP21A2			P31Q	0.024	0.994	0.001	2.915	-0.74	-3.28	0.651	26.6	0.988	0.787	0.066	0.53	3.61	-0.066	0.017	0.415	0.835	8.908	D (0.8)	Progesterone	18 -OH-progesterone	0.0001	0.0011	0.0006	D	E. coli BL21-Gold DE(3) competent cells
72	CYP21A2	chr6	32007200	32007200	T	A	CYP21A2*11	rs6475	0.000462	I172N	0.001	0.966	0.011	2.655	-0.51	-5.13	0.761	29.7	0.994	0.752	0.361	0.596	4.97	0.991	0.95	0.449	0.997	11.055	D (0.8)	Progesterone	19 -OH-progesterone	0.0061	0.023	0.01455	D	E. coli BL21-Gold DE(3) competent cells
73	CYP21A2	chr6	32008312	32008312	C	T	CYP21A2*18	rs7769409	1.812e-05	R357W	0	0.999	0	2.55	-1.28	-6.53	0.768	34	0.999	0.42	0.284	0.58	4.38	0.871	0.923	0.798	0.986	11.066	D (1)	Progesterone	20 -OH-progesterone	0.0091	0.075	0.04205	D	E. coli BL21-Gold DE(3) competent cells
74	CYP21A2	chr6	32006393	32006393	G	A	CYP21A2			G65E	0.002	0.991	0.001	3.305	-0.79	-5.09	0.924	24.3	0.997	0.964	0.635	0.723	4.5	0.897	0.941	0.976	0.462	12.698	D (1)	Progesterone	20 -OH-progesterone	0.082	0.089	0.0855	D	E. coli BL21-Gold DE(3) competent cells
75	CYP21A2	chr6	32008763	32008763	T	C	CYP21A2			L446P	0	1	0.001	3.78	-1.6	-5.75	0.898	27.3	0.999	0.948	0.689	0.75	4.55	0.97	1.054	0.307	0.938	10.456	D (1)	17-OH-progesterone	Progesterone	0.5	0	0.25	D	COS-1 cells
76	CYP21A2	chr6	32007917	32007917	G	A	CYP21A2	rs201552310	4.149e-06	G292S	0.008	1	0	2.545	-1.36	-2.41	0.909	26.5	0.999	0.97	0.353	0.627	4.96	0.917	0.935	0.622	0.713	14.052	D (0.8)	Progesterone	20 -OH-progesterone	0.32	0.51	0.415	D	E. coli BL21-Gold DE(3) competent cells
77	CYP21A2	chr6	32008703	32008703	G	A	CYP21A2	rs151344504	1.267e-05	R427H	0.001	1	0.001	2.96	-3.11	-4.32	0.855	25.9	0.999	0.888	0.875	0.861	4.55	0.897	1.041	0.822	0.118	12.99	D (1)	17-OH-progesterone	Progesterone	0.5	0.4	0.45	D	COS-1 cells
78	CYP21A2	chr6	32008268	32008268	G	C	CYP21A2			R341P	0.038	0.966	0.056	2.29	-1.32	-2.77	0.756	29.6	0.997	0.465	-0.22	0.496	4.39	0.034	0.145	0.084	0.41	9.333	D (0.6)	17-OH-progesterone	Progesterone	0.7	0.7	0.7	D	COS-1 cells
79	CYP21A2	chr6	32008492	32008492	T	G	CYP21A2		1.516e-05	L389R	0.001	0.992	0.222	2.465	-0.68	-4.92	0.898	26.5	0.998	0.898	0.003	0.463	4.75	0.97	1.058	0.782	0.963	12.52	D (0.8)	17-hydroxyprogesterone	/	1.1	/	1.1	D	Coupled transcription/translation system
80	CYP21A2	chr6	32008648	32008648	C	T	CYP21A2	rs72552757	1.441e-05	R409C	0.02	0.696	0	3.185	-3.39	-6.86	0.941	32	0.999	0.729	0.86	0.849	4.75	0.853	0.929	0.933	0.911	13.431	D (1)	Progesterone	20 -OH-progesterone	0.37	2.5	1.435	D	E. coli BL21-Gold DE(3) competent cells
81	CYP21A2	chr6	32007930	32007930	C	A	CYP21A2			T296N	0	1	0	3.375	-3.12	-4.32	0.685	25.5	0.994	0.981	0.984	0.886	4.96	0.871	0.839	0.74	0.949	14.052	D (1)	Progesterone	20 -OH-progesterone	0.052	3.7	1.876	D	E. coli BL21-Gold DE(3) competent cells
82	CYP21A2	chr6	32007887	32007887	G	T	CYP21A2*15	rs6471	0.004895	V282L	0.612	0.796	0.001	0.545	-0.03	-0.83	0.727	23.4	0.991	0.878	-0.97	0.1	4.02	0.917	0.935	0.912	0.412	10.072	D (0.6)	Progesterone	20 -OH-progesterone	2	2.3	2.15	D	E. coli BL21-Gold DE(3) competent cells
83	CYP21A2	chr6	32006291	32006291	C	T	CYP21A2*8	rs9378251	8.918e-05	P31L	0.922	0.648	0.001	2.365	-0.7	-1.72	0.669	22.1	0.863	0.573	-0.379	0.356	3.61	-0.066	0.017	0.415	0.835	8.908	D (0.8)	Progesterone	20 -OH-progesterone	2.4	30	16.2	D	E. coli BL21-Gold DE(3) competent cells
84	CYP21A2	chr6	32008783	32008783	C	T	CYP21A2	rs6445	0.004465	P454S	0.003	0.936	0	2.055	-0.37	-5.71	0.458	24.4	0.999	0.818	-0.472	0.294	3.72	0.853	0.929	0.566	0.725	9.123	D (0.8)	17-hydroxyprogesterone	Progesterone	73	34	53.5	N	COS-1 cells
85	CYP21A2	chr6	32008775	32008775	C	T	CYP21A2		6.059e-05	T451M	0.004	0.883	0.004	2.91	-1.31	-2.74	0.575	29.9	0.999	0.145	-0.141	0.558	3.81	-0.074	0.929	0.737	0.952	9.683	D (0.6)	17-hydroxyprogesterone	Progesterone	78	43	60.5	N	COS-1 cells
86	CYP21A2	chr6	32007380	32007380	A	G	CYP21A2	rs372964292	0.0001836	S203G	0.731	0.002	0.799	-0.26	-0.06	0.4	0.26	0.006	0.695	0.004	-1.062	0.034	-0.599	-0.193	-0.398	0.025	0.623	3.734	N (0)	17-hydroxyprogesterone	Progesterone	85	81	83	N	COS-1 cells
87	CYP21A2	chr6	32007846	32007846	C	T	CYP21A2	rs61732108	0.01422	P268L	0.436	0.016	0.947	0.85	-1.24	0.01	0.154	3.625	0.707	0.042	-1.029	0.103	-7.11	-1.154	-0.52	0	0	8.311	N (0)	17-hydroxyprogesterone	Progesterone	97	87	92	N	COS-1 cells
88	CYP21A2	chr6	32006245	32006245	G	A	CYP21A2	rs63749090	3.453e-05	A16T	1	0.002	0.446	0.205	-0.07	0.22	0.535	6.369	0.86	0.015	-1.072	0.084	-3.73	-0.543	0.084	0.133	0.06	2.028	N (0.2)	17-hydroxyprogesterone	Progesterone	100	96	98	N	COS-1 cells
89	CYP21A2	chr6	32006236	32006236	C	A	CYP21A2			L13M	0.039	0.963	0.325	0.805	-0.33	-0.76	0.489	10.91	0.943	0.047	-0.686	0.346	0.865	0.871	-0.014	0.908	0.158	6.09	N (0.2)	17-hydroxyprogesterone	Progesterone	99	100	99.5	N	COS-1 cells
90	CYP21A2	chr6	32007163	32007163	G	A	CYP21A2	rs761406994	1.836e-05	A160T	0.431	0.038	0.541	0.375	-0.3	0.38	0.254	13.98	0.852	0.162	-1.101	0.057	0.574	-0.045	0.939	0.852	0.999	3.872	N (0)	17-hydroxyprogesterone	/	100	/	100	N	Coupled transcription/translation system
91	CYP24A1	chr20	52779282	52779282	G	A	CYP24A1	rs387907324	3.608e-05	E322K	ND	ND	0	ND	ND	ND	ND	39	0.997	0.97	ND	ND	5.6	0.871	0.935	0.993	0.964	18.593	D (1)	1,25-dihydroxyvitamin D3	/	0	/	0	D	V79-4 Chinese hamster lung fibroblast cells
92	CYP24A1	chr20	52774635	52774635	C	T	CYP24A1	rs6068812	0.0007549	L409S	ND	ND	0	ND	ND	ND	ND	52	0.993	0.983	ND	ND	5.3	1.062	1.199	0.97	0.886	14.728	D (1)	1,25-dihydroxyvitamin D3	/	0	/	0	D	V79-4 Chinese hamster lung fibroblast cells
93	CYP24A1	chr20	52788183	52788183	G	A	CYP24A1	rs387907322	2.845e-05	R159Q	0.034	1	0	3.285	3.34	-5.72	0.802	34	0.998	0.941	0.945	0.888	3.45	0.871	0.848	0.98	0.997	12.312	D (1)	1,25-dihydroxyvitamin D3	/	0	/	0	D	V79-4 Chinese hamster lung fibroblast cells
94	CYP2A13	chr19	41594955	41594955	G	A	CYP2A13*4	rs148044792	4.075e-06	R101Q	0	0.991	0	3.545	-0.6	-3.52	0.281	23.8	0.997	0.81	-0.226	0.592	2.45	0.826	-0.009	0.941	0.027	10.868	D (0.8)	Nicotine	Coumarin	0	0	0	D	COS-7 Cells
95	CYP2A13	chr19	41601719	41601719	T	A	CYP2A13*5	rs72547590	3.247e-05	F453Y	0.001	0.911	0.075	2.63	-0.38	-1.97	0.361	28.7	0.994	0.939	-0.386	0.47	4.18	0.987	0.975	0.993	0.755	12.498	N (0.4)	Nicotine	Coumarin	14	18	16	D	COS-7 Cells
96	CYP2A13	chr19	41601841	41601841	C	T	CYP2A13*6	rs138870349	0.0002745	R494C	0	0.997	0	1.905	-0.22	-5.86	0.482	26.9	0.998	0.53	-0.653	0.379	1.76	-0.047	-0.03	0.109	0.616	7.594	D (0.8)	Nicotine	Coumarin	21	52	36.5	D	CV-1 cells
97	CYP2A13	chr19	41599670	41599670	G	T	CYP2A13*9			V323L	0.002	0.063	0.006	2.295	-0.62	-2.2	0.362	22.4	0.988	0.891	-0.625	0.302	3.51	-0.021	0.866	0.817	0.963	8.638	N (0.4)	Nicotine	Coumarin	13	75	44	D	HEK293T cell line
98	CYP2A6	chr19	41349750	41349750	G	T	CYP2A6*5	rs5031017	0.0009984	G479V	0.001	0.999	0.001	3.165	4.98	-5.9	0.71	27.9	0.992	0.468	-1.079	0.026	3.02	0.853	0.68	0.013	0.023	13.152	D (1)	Nicotine	Coumarin	0	0	0	D	293FT cells
99	CYP2A6	chr19	41351926	41351926	C	T	CYP2A6*43			T303I	0.001	0.971	0	3.43	-0.5	-4.42	0.359	23.5	0.99	0.976	0.55	0.584	2.44	0.897	0.757	0.008	0.057	12.374	D (0.8)	Nicotine	Coumarin	3	5	4	D	293FT cells
100	CYP2A6	chr19	41352808	41352808	T	C	CYP2A6*42	rs763469584	4.067e-05	I268T	0	1	0	1.975	-0.64	-5.83	0.628	27.4	0.995	0.972	-0.15	0.439	2.37	1.039	0.861	0.882	0.994	9.447	D (0.8)	Nicotine	Coumarin	3	6	4.5	D	293FT cells
101	CYP2A6	chr19	41352817	41352817	G	A	CYP2A6*41	rs140471703	0.0002168	R265Q	0	0.909	0	2.775	-0.43	-6.15	0.502	33	0.998	0.615	-0.377	0.452	2.37	0.853	0.68	0.426	0.983	11.892	D (1)	Nicotine	Coumarin	5	18	11.5	D	293FT cells
102	CYP2A6	chr19	41349774	41349774	T	C	CYP2A6*7	rs5031016	0.007752	I471T	0.015	0.998	0.015	1.04	-0.35	-4.75	0.521	24.3	0.993	0.873	-0.723	0.324	2.87	1.039	0.861	0.001	0.02	10.215	D (0.6)	Nicotine	Coumarin	5	26	15.5	D	293FT cells
103	CYP2A6	chr19	41349801	41349801	T	C	CYP2A6*45			L462P	0	0.729	0.001	1.94	-0.63	-5.29	0.588	23.2	0.994	0.3	-0.51	0.41	2.87	1.039	0.861	0.034	0.362	10.215	D (0.8)	Nicotine	Coumarin	13	21	17	D	293FT cells
104	CYP2A6	chr19	41349732	41349732	G	T	CYP2A6*8	rs28399468	8.168e-06	R485L	0.042	0.01	0.01	-0.125	-0.31	0.24	0.358	23.5	0.996	0.05	-0.967	0.12	1.94	-0.799	-0.923	0.004	0.214	10.624	N (0.2)	Nicotine	Coumarin	12	23	17.5	D	293FT cells
105	CYP2A6	chr19	41352941	41352941	T	C	CYP2A6*11	rs28399447	0.0009917	S224P	0.028	0.243	0.016	1.3	-0.35	-0.69	0.161	17.32	0.985	0.079	-0.841	0.197	1.3	0.07	-0.459	0.139	0.84	2.918	N (0)	Nicotine	Coumarin	18	26	22	D	293FT cells
106	CYP2A6	chr19	41355864	41355864	G	A	CYP2A6*39	rs143690364	3.985e-05	V68M	0.001	0.999	0	2.05	-0.42	-2.35	0.429	25	0.992	0.705	-0.459	0.376	1.61	0.02	-0.203	0.113	0.003	6.208	N (0.4)	Nicotine	Coumarin	12	41	26.5	D	293FT cells
107	CYP2A6	chr19	41351309	41351309	A	G	CYP2A6*38	rs148166815	9.035e-05	Y351H	0	0.997	0	3.8	-1	-4.78	0.616	25.9	0.998	0.973	0.566	0.658	2.76	1.039	0.861	0.91	0.943	10.409	D (1)	Nicotine	Coumarin	13	45	29	D	293FT cells
108	CYP2A6	chr19	41351267	41351267	G	A	CYP2A6*17	rs28399454	0.01038	V365M	1	0.003	0.001	0.035	5.04	0.76	0.072	0.353	0.134	0.043	-0.928	0.002	-1.63	-1.357	-1.896	0.001	0.001	0.832	N (0.2)	Nicotine	Coumarin	39	53	46	D	293FT cells
109	CYP2A6	chr19	41356319	41356319	G	A	CYP2A6*13	rs28399434	3.269e-05	G5R	0.018	0.995	0.012	2.295	-0.46	-1.91	0.412	24.4	0.99	0.291	-0.641	0.406	2.9	0.853	0.616	0.8	0.375	9.031	N (0.4)	Nicotine	Coumarin	73	63	68	N	293FT cells
110	CYP2A6	chr19	41354171	41354171	C	T	CYP2A6*23	rs56256500	0.001334	R203C	0.586	0.031	0.951	0.425	-0.33	-0.26	0.133	0.004	0.217	0.041	-1.024	0.118	-1.72	0.604	-1.179	0.616	0.126	3.689	N (0)	Nicotine	Coumarin	52	85	68.5	N	293FT cells
111	CYP2A6	chr19	41354171	41354171	C	A	CYP2A6*16	rs56256500	0.0001121	R203S	0.058	0.017	0.951	1.395	-0.4	-2.6	0.095	3.094	0.805	0.052	-0.94	0.098	-1.72	0.604	-1.179	0.616	0.126	3.689	N (0)	Nicotine	Coumarin	67	81	74	N	293FT cells
112	CYP2A6	chr19	41349759	41349759	A	G	CYP2A6*21	rs6413474	0.01235	K476R	0.474	0.069	0.064	-0.425	5.05	-1.42	0.274	8.618	0.881	0.117	-0.906	0.002	0.726	-1.584	-0.123	0	0.039	4.81	N (0)	Nicotine	Coumarin	87	88	87.5	N	293FT cells
113	CYP2A6	chr19	41356316	41356316	A	C	CYP2A6*31	rs72549432	0.001394	M6L	0.346	0.001	0.943	0	-0.26	-0.04	0.1	0.001	0.38	0.026	-1.025	0.123	-1.07	0.002	-0.127	0.68	0.303	11.562	N (0)	Nicotine	Coumarin	105	115	110	N	293FT cells
114	CYP2A6	chr19	41356246	41356246	G	A	CYP2A6*14	rs28399435	0.02802	S29N	0.211	0.001	0.624	1.59	-0.45	-1.68	0.229	0.084	0.736	0.003	-0.927	0.192	-3.66	-0.763	-0.293	0.002	0.013	6.292	N (0)	Nicotine	Coumarin	138	149	143.5	N	293FT cells
115	CYP2A6	chr19	41354198	41354198	A	G	CYP2A6*15	rs199916117	0.0005711	K194E	0.177	0	0.011	0.015	-0.35	0.12	0.203	9.679	0.816	0.086	-1.038	0.109	2.54	-0.072	-0.151	0.997	0.954	5.324	N (0)	Nicotine	Coumarin	219	236	227.5	N	293FT cells
116	CYP2B6	chr19	41510286	41510286	G	A	CYP2B6*14	rs35773040	0.003455	R140Q	0.052	0.272	0	1.66	4.99	-2.45	0.297	20.9	0.997	0.051	-0.904	0.133	1.66	0.866	0.902	0.999	0.999	7.592	N (0.4)	Artemeter	/	12	/	12	D	COS-7 Cells
117	CYP2B6	chr19	41512918	41512918	T	C	CYP2B6*27	rs36079186	0.0003824	M198T	0.003	0.003	0.003	1.32	5.08	-2.73	0.395	11.63	0.78	0.196	-0.844	0.004	4.39	0.934	0.911	0.002	0.002	11.654	N (0)	Artemeter	/	20.2	/	20.2	D	COS-7 cells
118	CYP2B6	chr19	41512841	41512841	G	T	CYP2B6*9	rs3745274	0.2706	Q172H	0.163	0.005	0	0.53	-0.41	0.18	0.07	0.001	0.689	0.011	-1.034	0	-8.96	-2.592	-1.709	0.198	0.014	1.071	N (0.2)	Artemeter	/	64.2	/	64.2	N	COS-7 Cells
119	CYP2B6	chr19	41497295	41497295	C	A	CYP2B6*17			R29T	0.011	0.03	0.431	0	4.96	-2.46	0.165	19.32	0.953	0.014	-0.903	0.003	-2.88	0.545	-0.015	0.465	0.278	4.305	N (0.2)	Artemeter	/	84	/	84	N	COS-7 Cells
120	CYP2B6	chr19	41522710	41522710	A	T	CYP2B6*25			Q485L	0.004	0.788	0.159	2.035	5.14	-4.38	0.489	23.5	0.941	0.921	-0.155	0.358	3.5	1.003	1.1	0.027	0.307	9.539	D (0.6)	Artemeter	/	108	/	108	N	COS-7 Cells
121	CYP2B6	chr19	41497274	41497274	C	T	CYP2B6*2	rs8192709	0.04829	R22C	0.001	0.265	0.035	0	-0.62	-2.41	0.13	17.44	0.981	0.01	-0.96	0.019	-3.9	-1.198	-1.11	0	0	5.104	N (0)	Artemeter	/	129	/	129	N	COS-7 Cells
122	CYP2B6	chr19	41522631	41522631	A	G	CYP2B6*23	rs3211369	3.229e-05	M459V	0.097	0	0.203	-1.54	1.13	-0.14	0.071	0.002	0.33	0.011	-1.024	0.038	-9.05	-2.395	-2.321	0.588	0.621	0.881	N (0)	Artemeter	/	142	/	142	N	COS-7 Cells
123	CYP2B6	chr19	41515263	41515263	A	G	CYP2B6*4	rs2279343	0.1255	K262R	1	0.001	0	-2.86	-0.15	1.88	0.035	0.001	0.128	0.012	-0.902	0.026	-1.73	-0.157	-0.432	0.645	0.006	7.167	N (0.2)	Artemeter	/	223	/	223	N	COS-7 Cells
124	CYP2C19	chr10	96612522	96612522	C	T	CYP2C19*16	rs192154563	5.283e-05	R442C	0.004	0.542	0	3.93	-0.52	-6.64	0.359	32	0.998	0.182	-0.143	0.456	1.21	0.791	0.692	0.991	0.889	7.572	D (0.8)	Clopidogrel	S-mephenytoin	0	0	0	D	COS-7 Cells
125	CYP2C19	chr10	96540331	96540331	G	C	CYP2C19*22	rs140278421	0.0001516	R186P	0.001	0.996	0	4.19	2.72	-6.02	0.831	25.3	0.995	0.823	-0.744	0.144	1.02	0.069	0.879	0.961	0.984	6.03	D (1)	Clopidogrel	S-mephenytoin	0	0	0	D	COS-7 Cells
126	CYP2C19	chr10	96602636	96602636	G	A	CYP2C19*24	rs118203757	9.744e-05	R335Q	0.067	0.529	0.024	1.73	-0.39	-3.26	0.298	24.2	0.999	0.654	-0.799	0.243	2.45	0.917	0.879	0.47	0.786	8.591	N (0.2)	Clopidogrel	S-mephenytoin	0	0	0	D	COS-7 Cells
127	CYP2C19	chr10	96612495	96612495	C	T	CYP2C19*5A	rs56337013	1.22e-05	R433W	0.016	0.973	0	3.99	-1.91	-6.67	0.854	32	0.999	0.763	0.743	0.802	2.28	0.791	-0.111	0.992	0.758	8.507	D (1)	Clopidogrel	S-mephenytoin	0	0	0	D	COS-7 Cells
128	CYP2C19	chr10	96535210	96535210	G	A	CYP2C19*6	rs72552267	0.0003102	R132Q	0.004	0.37	0	3.24	2.64	-3.76	0.839	23	0.99	0.928	-0.976	0.057	2.99	0.024	0.027	0.117	0.518	9.791	D (1)	Clopidogrel	S-mephenytoin	0	0	0	D	COS-7 Cells
129	CYP2C19	chr10	96535173	96535173	T	C	CYP2C19*8	rs41291556	0.001515	W120R	0	1	0	4.15	-1.07	-13.6	0.827	25.7	0.992	0.966	0.281	0.709	2.46	0.991	0.895	0.847	0.242	8.044	D (1)	Clopidogrel	S-mephenytoin	0	0	0	D	COS-7 Cells
130	CYP2C19	chr10	96535186	96535186	G	A	CYP2C19	rs200346442	5.05e-05	R124Q	0.01	0.963	0	4.2	0.99	-3.68	0.778	28.1	0.999	0.797	-0.532	0.364	2.99	0.917	0.883	0.035	0.124	9.512	D (1)	Omeprazole	S-mephenytoin	3	0	1.5	D	293FT cells
131	CYP2C19	chr10	96541716	96541716	C	T	CYP2C19	rs764137538	5.093e-05	R261W	0.011	0.319	0.013	4.025	-0.57	-6.34	0.254	24.9	0.997	0.773	-0.397	0.377	0.867	-0.058	0.791	0.795	0.928	4.039	D (0.6)	Omeprazole	S-mephenytoin	4	5	4.5	D	293FT cells
132	CYP2C19	chr10	96535188	96535188	C	G	CYP2C19	rs200150287	4.061e-06	R125G	0	0.991	0	3.58	2.47	-6.15	0.803	26.6	0.996	0.167	-0.709	0.144	1.86	0.871	0.791	0.035	0.126	8.019	D (1)	Omeprazole	S-mephenytoin	16	0	8	D	293FT cells
133	CYP2C19	chr10	96602773	96602773	A	T	CYP2C19			I381F	0.001	0.994	0	3.275	1.94	-3.68	0.688	24.1	0.985	0.838	-0.887	0.169	3.37	1.062	0.99	0.528	0.016	10.079	D (1)	Clopidogrel	S-mephenytoin	10	9	9.5	D	COS-7 Cells
134	CYP2C19	chr10	96602612	96602612	T	C	CYP2C19			I327T	0	1	0	3.485	-0.78	-4.51	0.631	23.9	0.995	0.942	0.244	0.606	2.19	0.991	0.891	0.848	0.096	6.955	D (1)	Omeprazole	S-mephenytoin	13	10	11.5	D	293FT cells
135	CYP2C19	chr10	96602653	96602653	G	A	CYP2C19	rs770829708	1.219e-05	D341N	0	0.993	0	3.33	-0.72	-4.58	0.286	29.2	0.999	0.909	0.574	0.588	3.37	0.917	0.879	0.929	0.957	12.64	D (0.8)	Omeprazole	S-mephenytoin	14	22	18	D	293FT cells
136	CYP2C19	chr10	96580341	96580341	G	A	CYP2C19			S303N	0.018	0.354	0	2.915	-1.05	-2.59	0.257	20.1	0.977	0.658	-0.388	0.445	3.02	-0.029	0.041	0.947	0.266	7.832	D (0.6)	Omeprazole	S-mephenytoin	27	14	20.5	D	293FT cells
137	CYP2C19	chr10	96535222	96535222	T	A	CYP2C19	rs763625282	1.804e-05	M136K	0	0.999	0	2.995	2.63	-5.77	0.81	26.1	0.984	0.935	-0.905	0.106	2.69	0.991	0.895	0.997	0.945	8.565	D (1)	Omeprazole	S-mephenytoin	44	2	23	D	293FT cells
138	CYP2C19	chr10	96541615	96541615	C	T	CYP2C19*10	rs6413438	0.0004406	P227L	0.007	0.992	0	2.61	-0.37	-8.8	0.656	26.1	0.996	0.969	0.1	0.491	4.13	0.871	0.791	0.025	0.05	13.995	D (1)	Clopidogrel	S-mephenytoin	43	7	25	D	COS-7 Cells
139	CYP2C19	chr10	96609710	96609710	C	G	CYP2C19			H396D	0.004	0.507	0.169	3.395	2.56	-6.59	0.538	22.9	0.856	0.096	-1.046	0.063	0.216	0.033	-0.026	0.944	0.128	4.066	D (0.8)	Omeprazole	S-mephenytoin	35	17	26	D	293FT cells
140	CYP2C19	chr10	96602711	96602711	A	T	CYP2C19	rs550527959	4.063e-06	D360V	0	0.978	0	2.04	2.68	-7.82	0.566	25.5	0.993	0.762	-1.097	0.08	3.37	1.062	0.99	0.763	0.397	10.079	D (0.8)	Omeprazole	S-mephenytoin	27	26	26.5	D	293FT cells
141	CYP2C19	chr10	96612542	96612542	C	G	CYP2C19*25	rs118203759	4.063e-06	F448L	0.219	0.256	0	1.51	-0.35	-3.95	0.486	23.1	0.992	0.151	-0.925	0.178	-0.137	-0.236	-0.083	0.839	0.817	6.997	D (0.8)	Clopidogrel	S-mephenytoin	27	36	31.5	D	COS-7 Cells
142	CYP2C19	chr10	96535204	96535204	C	T	CYP2C19	rs150152656	0.0001299	T130M	0.001	0.999	0	3.535	-0.6	-5.08	0.704	25.1	0.997	0.836	0.012	0.591	2.99	-0.032	-0.035	0.002	0.004	9.496	D (1)	Omeprazole	S-mephenytoin	70	7	38.5	D	293FT cells
143	CYP2C19	chr10	96609785	96609785	A	C	CYP2C19			K421Q	0.003	0.767	0	2.53	-0.4	-3.5	0.12	23.7	0.991	0.969	-0.14	0.397	3.5	1.062	1.002	1	0.99	10.325	D (0.8)	Omeprazole	S-mephenytoin	70	12	41	D	293FT cells
144	CYP2C19	chr10	96534863	96534863	C	T	CYP2C19	rs145328984	0.0003608	R73C	0.005	0.015	0.018	2.225	2.63	-1.66	0.403	26	0.998	0.484	-1.033	0.041	3.74	0.871	0.791	0.004	0.001	13.438	N (0.4)	Omeprazole	S-mephenytoin	46	44	45	D	293FT cells
145	CYP2C19	chr10	96534878	96534878	C	T	CYP2C19			H78Y	0.114	0.051	0.757	1.25	2.73	-4.44	0.074	0.002	0.622	0.011	-0.934	0.023	-0.489	-0.032	-0.585	0.45	0.122	7.018	N (0.2)	Omeprazole	S-mephenytoin	60	59	59.5	N	293FT cells
146	CYP2C19	chr10	96522512	96522512	T	C	CYP2C19*14	rs55752064		L17P	0.009	0.12	0.319	2.55	-0.61	-5.4	0.573	16.72	0.974	0.099	-0.69	0.374	4.15	0.991	0.983	0.001	0.028	9.59	D (0.6)	Clopidogrel	S-mephenytoin	56	65	60.5	N	COS-7 Cells
147	CYP2C19	chr10	96609732	96609732	A	T	CYP2C19		4.065e-06	N403I	0	0.98	0.001	3.55	2.47	-7.65	0.387	27.1	0.992	0.64	-0.864	0.139	2.22	1.062	1.002	0.989	0.944	7.284	D (0.8)	Omeprazole	S-mephenytoin	51	71	61	N	293FT cells
148	CYP2C19	chr10	96522545	96522545	A	T	CYP2C19			K28I	0	0.248	0.532	2.675	2.5	-6.35	0.281	9.854	0.957	0.076	-0.931	0.067	1.74	1.062	1.119	0.809	0.353	5.686	N (0.4)	Omeprazole	S-mephenytoin	65	68	66.5	N	293FT cells
149	CYP2C19	chr10	96540336	96540336	G	A	CYP2C19	rs370803989	4.331e-05	D188N	0.06	0.046	0.081	1.83	2.65	-4.29	0.317	19.64	0.996	0.763	-1.063	0.038	4.13	0.917	0.879	0.969	0.943	13.929	N (0.4)	Omeprazole	S-mephenytoin	68	69	68.5	N	293FT cells
150	CYP2C19	chr10	96534942	96534942	A	G	CYP2C19	rs765198346	4.061e-06	H99R	0.529	0.002	0.151	-0.82	-0.21	-0.13	0.088	0.001	0.673	0.008	-0.991	0.066	-5.88	-1.348	-1.721	0	0	6.114	N (0)	Omeprazole	S-mephenytoin	83	65	74	N	293FT cells
151	CYP2C19	chr10	96522517	96522517	A	C	CYP2C19*15	rs17882687	0.002072	I19L	1	0	0.029	-1.32	-0.15	1.39	0.031	0.001	0.454	0.001	-0.94	0.026	-4.03	-0.465	0.024	0	0.002	0.913	N (0)	Clopidogrel	S-mephenytoin	74	78	76	N	COS-7 Cells
152	CYP2C19	chr10	96541748	96541748	G	A	CYP2C19	rs778258371	1.583e-05	M271I	0.094	0.033	0.01	0.955	-0.37	-2.92	0.171	12.74	0.877	0.255	-0.938	0.162	2.15	-0.011	0.018	0.99	0.892	7.698	N (0)	Omeprazole	S-mephenytoin	75	88	81.5	N	293FT cells
153	CYP2C19	chr10	96580264	96580264	C	A	CYP2C19	rs559628884	9.341e-05	N277K	0.059	0.068	0.023	1.47	-0.37	-3.77	0.082	8.298	0.839	0.009	-1.01	0.128	-6.9	-0.582	-0.487	0.081	0.002	2.571	N (0.2)	Omeprazole	S-mephenytoin	81	100	90.5	N	293FT cells
154	CYP2C19	chr10	96541627	96541627	A	C	CYP2C19			N231T	0.179	0.009	0.145	1.03	-0.32	-3.49	0.078	0.388	0.766	0.159	-1.004	0.146	0.263	0.126	1.007	0.003	0.013	4.672	N (0.2)	Omeprazole	S-mephenytoin	100	85	92.5	N	293FT cells
155	CYP2C19	chr10	96535264	96535264	G	A	CYP2C19*11	rs58973490	0.00262	R150H	0.505	0.004	0.071	0.87	-0.47	-1.43	0.217	5.725	0.845	0.003	-1.058	0.094	-7.79	-1.288	-2.197	0.002	0	4.053	N (0)	Clopidogrel	S-mephenytoin	109	78	93.5	N	COS-7 Cells
156	CYP2C19	chr10	96609813	96609813	C	T	CYP2C19			A430V	0.024	0.445	0.002	1.42	-0.62	-1.69	0.15	23.7	0.998	0.791	-0.757	0.239	1.36	-0.048	-0.018	0.806	0.079	7.255	N (0.4)	Omeprazole	S-mephenytoin	100	91	95.5	N	293FT cells
157	CYP2C19	chr10	96522508	96522508	C	T	CYP2C19	rs147255955	4.064e-06	L16F	0.349	0.077	0.819	0.865	-0.6	-3.19	0.249	8.293	0.942	0.012	-0.959	0.184	1.06	-0.032	0.02	0.019	0.07	2.933	N (0)	Omeprazole	S-mephenytoin	100	96	98	N	293FT cells
158	CYP2C19	chr10	96602618	96602618	G	A	CYP2C19*18	rs138142612	3.248e-05	R329H	0.339	0.008	0.859	2.14	-0.44	0.67	0.192	9.743	0.77	0.016	-0.891	0.242	1.37	-0.543	-1.656	0.525	0	7.814	N (0.2)	Clopidogrel	S-mephenytoin	91	105	98	N	COS-7 Cells
159	CYP2C19	chr10	96609752	96609752	C	T	CYP2C19*13	rs17879685	0.001665	R410C	0.001	0.001	0.147	0.64	2.66	-0.93	0.141	24.6	0.888	0.073	-1.014	0.011	0.239	-0.029	-0.608	0.982	0.717	7.305	N (0.2)	Clopidogrel	S-mephenytoin	107	99	103	N	COS-7 Cells
160	CYP2C19	chr10	96522470	96522470	C	A	CYP2C19			P3H	0.011	0.874	0.679	2.125	-0.35	-4.95	0.168	18.3	0.983	0.036	-0.493	0.387	-3.69	-0.032	-0.911	0.056	0.003	9.694	N (0.4)	Clopidogrel	S-mephenytoin	118	144	131	N	COS-7 Cells
161	CYP2C19	chr10	96534917	96534917	G	C	CYP2C19*23	rs118203756	2.164e-05	G91R	0.015	0.991	0.005	2.095	-0.52	-6.46	0.269	23.3	0.998	0.803	-0.508	0.449	2.82	-0.011	0.018	0.613	0.01	9.222	D (0.6)	Clopidogrel	S-mephenytoin	66	235	150.5	N	COS-7 Cells
162	CYP2C8	chr10	96805708	96805708	G	T	CYP2C8*11	rs78637571	0.0002743	E274X	0.032	0.318	0.002	1.165	2.65	-2.71	0.617	23.6	0.995	0.87	-1.077	0.026	3.47	0.824	0.807	0.201	0.188	8.612	D (0.6)	Paclitaxel	Amodiaquine	0	0	0	D	COS-7 Cells
163	CYP2C8	chr10	96824582	96824582	G	A	CYP2C8			R206K	0.04	0.067	0.586	1.415	-0.4	-3.5	0.37	14.18	0.865	0.028	-0.933	0.157	-7.69	-0.877	-1.219	0	0.003	3.293	N (0.2)	Paclitaxel	Amodiaquine	18	75	46.5	D	COS-7 Cells
164	CYP2C8	chr10	96827030	96827030	G	A	CYP2C8*3	rs11572080	0.08273	R139K	0	0.986	0	3.085	2.53	-5.05	0.462	29.2	0.918	0.276	-0.929	0.112	2.8	-0.032	0.006	0.329	0.949	9.461	D (1)	Paclitaxel	Amodiaquine	68	85	76.5	N	COS-7 Cells
165	CYP2C8	chr10	96818171	96818171	A	G	CYP2C8*9	rs769460274	2.035e-05	K247R	0.005	0.817	0.019	1.59	-0.38	-4.75	0.514	22.6	0.996	0.076	-0.768	0.286	0.251	-0.409	0.911	0.047	0.846	7.543	D (0.6)	Paclitaxel	Amodiaquine	123	52	87.5	N	COS-7 Cells
166	CYP2C8	chr10	96824585	96824585	T	C	CYP2C8			F205S	0.005	0.952	0.024	3.28	2.53	-2.16	0.437	16.7	0.922	0.039	-0.728	0.129	-5.4	1.062	1.026	0.002	0.008	11.138	N (0.2)	Paclitaxel	Amodiaquine	245	1	123	N	COS-7 Cells
167	CYP2C9	chr10	96702030	96702030	A	T	CYP2C9			K138M	0	0.995	0	3.005	-0.68	-5.81	0.659	26	0.996	0.788	-0.013	0.518	2.31	0.069	0.116	0.965	0.068	7.365	D (1)	Warfarin	Tolbutamide	0	/	0	D	COS-7 Cells
168	CYP2C9	chr10	96701990	96701990	C	T	CYP2C9	rs375805362	5.692e-05	R125C	0.006	0.926	0	3.87	2.38	-6.73	0.681	29.1	0.998	0.487	-0.744	0.158	2.36	0.871	0.804	0.028	0.017	9.3	D (1)	Warfarin	Tolbutamide	0	/	0	D	COS-7 Cells
169	CYP2C9	chr10	96731943	96731943	C	A	CYP2C9			T301K	0	0.984	0	4.265	-2.31	-5.41	0.86	33	0.992	0.945	0.907	0.855	2.95	0.871	0.848	0.918	0.953	11.679	D (1)	Warfarin	Tolbutamide	0	/	0	D	COS-7 Cells
170	CYP2C9	chr10	96740981	96740981	C	T	CYP2C9*11	rs28371685	0.003832	R335W	0	0.998	0.021	3.955	-0.59	-7.2	0.314	27.5	0.998	0.317	-0.384	0.376	2.85	-0.022	-0.035	0.874	0.665	10.729	D (0.6)	Warfarin	/	0	/	0	D	COS-7 Cells
171	CYP2C9	chr10	96701715	96701715	T	C	CYP2C9*13	rs72558187	9.743e-05	L90P	0.092	0.907	0.059	0.28	2.82	-1.3	0.251	0.863	0.928	0.052	-1.027	0.025	-6.68	-0.651	-2.083	0.668	0.001	8.451	N (0)	Warfarin	/	0	/	0	D	COS-7 Cells
172	CYP2C9	chr10	96701991	96701991	G	A	CYP2C9*14	rs72558189	0.002195	R125H	0.055	0.619	0	2.97	2.41	-4.01	0.478	24	0.999	0.856	-1.012	0.085	2.42	0.917	0.039	0.035	0.016	8.427	D (1)	Warfarin	/	0	/	0	D	COS-7 Cells
173	CYP2C9	chr10	96731936	96731936	A	G	CYP2C9*16	rs72558192	0.0002491	T299A	0.001	0.963	0	2.685	-0.46	-4.17	0.341	23.7	0.991	0.851	-0.476	0.394	0.117	-0.522	0.124	0.333	0.774	4.32	D (0.8)	Warfarin	/	0	/	0	D	COS-7 Cells
174	CYP2C9	chr10	96701654	96701654	G	C	CYP2C9*20	rs371055887	1.444e-05	G70R	0	1	0	3.985	-0.78	-6.84	0.87	24.3	0.999	0.961	0.624	0.69	3.34	0.917	0.898	0.548	0.015	12.495	D (1)	Warfarin	/	0	/	0	D	COS-7 Cells
175	CYP2C9	chr10	96698528	96698528	C	T	CYP2C9*21	rs142240658	8.134e-05	P30L	0.01	0.996	0	2.63	-1.67	-8.55	0.59	25.1	0.996	0.823	0.377	0.685	2.78	0.871	0.804	0.559	0.139	9.367	D (1)	Warfarin	/	0	/	0	D	COS-7 Cells
176	CYP2C9	chr10	96698560	96698560	A	G	CYP2C9*22			N41D	0.001	0.999	0	3.28	2.42	-4.45	0.402	23.9	0.997	0.961	-0.533	0.148	3.7	1.062	1.024	0.892	0.628	10.612	D (0.8)	Warfarin	/	0	/	0	D	COS-7 Cells
177	CYP2C9	chr10	96741038	96741038	G	A	CYP2C9*24	rs749060448	4.067e-06	E354K	0	0.999	0	3.93	-4.25	-3.73	0.967	27.6	0.999	0.948	1.065	0.958	2.87	0.917	0.949	0.993	0.926	9.313	D (1)	Warfarin	/	0	/	0	D	COS-7 Cells
178	CYP2C9	chr10	96702006	96702006	C	G	CYP2C9*26			T130R	0	1	0	3.27	-0.55	-5.46	0.873	26.4	0.993	0.858	0.029	0.543	1.32	-0.032	-0.026	0.001	0	6.804	D (1)	Warfarin	/	0	/	0	D	COS-7 Cells
179	CYP2C9	chr10	96707695	96707695	A	T	CYP2C9*28			Q214L	0.005	0.688	0.186	1.98	-0.51	-6.46	0.843	23.9	0.991	0.892	-0.285	0.381	3.38	1.062	1.088	0.479	0.063	8.33	D (0.6)	Warfarin	/	0	/	0	D	COS-7 Cells
180	CYP2C9	chr10	96741053	96741053	A	C	CYP2C9*3	rs1057910	0.06188	I359L	0.013	0.058	0.171	1.4	-0.35	-1.6	0.226	20.4	0.957	0.09	-0.915	0.022	1.14	0.02	1.083	0.584	0.982	9.019	N (0.2)	Warfarin	/	0	/	0	D	COS-7 Cells
181	CYP2C9	chr10	96740958	96740958	T	C	CYP2C9*31	rs57505750	0.0001048	I327T	0	1	0	3.355	-0.78	-4.56	0.671	24.6	0.994	0.948	0.369	0.624	3.58	0.991	0.964	0.895	0.59	10.408	D (1)	Warfarin	/	0	/	0	D	COS-7 Cells
182	CYP2C9	chr10	96702012	96702012	G	A	CYP2C9*33	rs200183364	7.945e-05	R132Q	0.003	0.878	0	3.07	2.64	-3.77	0.822	29.2	0.999	0.885	-0.929	0.097	2.6	0.917	0.898	0.269	0.134	9.134	D (1)	Warfarin	/	0	/	0	D	COS-7 Cells
183	CYP2C9	chr10	96702047	96702047	C	T	CYP2C9*35	rs1799853	0.09142	R144C	0.028	0.995	0	2.275	-0.44	-6.55	0.648	29.1	0.998	0.039	-0.866	0.007	1.42	-1.132	-0.591	0.251	0.002	5.909	D (1)	Warfarin	/	0	/	0	D	COS-7 Cells
184	CYP2C9	chr10	96741054	96741054	T	C	CYP2C9*4	rs56165452	1.806e-05	I359T	0.111	0.829	0.171	1.095	-0.35	-3.95	0.217	20.8	0.989	0.835	-0.568	0.283	2.62	0.991	0.961	0.568	0.978	3.974	N (0.4)	Warfarin	/	0	/	0	D	COS-7 Cells
185	CYP2C9	chr10	96741058	96741058	C	G	CYP2C9*5	rs28371686	0.00108	D360E	0.001	0.623	0	3.1	2.69	-3.4	0.177	23.5	0.989	0.126	-1.078	0.033	-0.527	-0.75	-0.169	0.119	0.681	6.95	D (0.8)	Warfarin	/	0	/	0	D	COS-7 Cells
186	CYP2C9	chr10	96740982	96740982	G	A	CYP2C9*34	rs367826293	3.253e-05	R335Q	0.067	0.529	0.021	1.645	-0.39	-3.31	0.166	23.8	0.999	0.624	-0.799	0.24	2.87	0.917	0.953	0.91	0.833	9.313	N (0.4)	Warfarin	/	20	/	20	D	COS-7 Cells
187	CYP2C9	chr10	96709037	96709037	A	G	CYP2C9*10	rs9332130		E272G	0.038	0.359	0.108	2.395	2.61	-4.25	0.11	23	0.99	0.261	-1.052	0.04	2.16	0.126	1.088	0.723	0.038	6.401	D (0.6)	Warfarin	/	27	/	27	D	COS-7 Cells
188	CYP2C9	chr10	96748777	96748777	C	T	CYP2C9*12	rs9332239	0.001772	P489S	0.005	0.639	0	2.435	2.42	-6.94	0.393	23.5	0.978	0.529	-1.011	0.069	2.5	0.791	0.758	0.003	0.009	8.775	D (0.8)	Warfarin	/	32	/	32	D	COS-7 Cells
189	CYP2C9	chr10	96741122	96741122	C	T	CYP2C9*17			P382S	0	0.998	0	3.125	1.97	-7.39	0.761	24.6	0.996	0.943	-0.646	0.171	3.66	0.871	0.848	0.884	0.614	13.217	D (1)	Warfarin	/	32	/	32	D	COS-7 Cells
190	CYP2C9	chr10	96702047	96702047	C	T	CYP2C9*2	rs1799853	0.09142	R144C	0.028	0.995	0	2.275	-0.44	-6.55	0.648	29.1	0.998	0.039	-0.866	0.007	1.42	-1.132	-0.591	0.251	0.002	5.909	D (1)	Warfarin	/	32	/	32	D	COS-7 Cells
191	CYP2C9	chr10	96702066	96702066	G	A	CYP2C9*8	rs7900194	0.005699	R150H	0.422	0.029	0.062	1.085	-0.47	-1.52	0.163	7.882	0.84	0.008	-1.071	0.024	-4.34	-1.773	-0.006	0	0.001	6.25	N (0)	Warfarin	/	41	/	41	D	COS-7 Cells
192	CYP2C9	chr10	96740973	96740973	G	A	CYP2C9			G332D	0	0.986	0.001	2.745	2.33	-6.41	0.565	24.8	0.998	0.948	-0.806	0.13	3.78	0.917	0.953	0.907	0.69	13.484	D (1)	Warfarin	Tolbutamide	45	/	45	D	COS-7 Cells
193	CYP2C9	chr10	96748674	96748674	G	C	CYP2C9*19	rs769942899	0.0001155	Q454H	0	1	0	1.955	-0.63	-4.47	0.522	23.6	0.996	0.746	-0.227	0.42	1.52	0.83	0.847	0.96	0.865	7.104	D (0.8)	Warfarin	/	46	/	46	D	COS-7 Cells
194	CYP2C9	chr10	96701672	96701672	G	A	CYP2C9*23			V76M	0.037	0.981	0.138	2.45	-0.63	-2.56	0.258	20.5	0.998	0.681	-0.583	0.453	2.39	0.917	0.898	0.045	0.039	5.926	N (0.4)	Warfarin	/	47	/	47	D	COS-7 Cells
195	CYP2C9	chr10	96745889	96745889	G	A	CYP2C9			G417S	0.003	0.906	0	2.61	-0.54	-5.34	0.323	27.2	0.997	0.971	0.122	0.504	3.57	0.917	0.938	0.954	0.257	13.018	D (0.8)	Warfarin	Tolbutamide	49	/	49	D	COS-7 Cells
196	CYP2C9	chr10	96731876	96731876	C	A	CYP2C9*29	rs182132442	0.0004188	P279T	0.158	0	0.603	-0.74	2.71	-0.26	0.054	1.291	0.409	0.006	-0.958	0.013	0.713	-0.591	-0.529	0.036	0	3.643	N (0)	Warfarin	/	54	/	54	N	COS-7 Cells
197	CYP2C9	chr10	96702066	96702066	G	T	CYP2C9*27	rs7900194	0.0001047	R150L	0.318	0.03	0.062	1.445	-0.46	-2.98	0.389	8.085	0.84	0.045	-0.996	0.155	-4.34	-1.773	-0.006	0	0.001	6.25	N (0)	Warfarin	/	58	/	58	N	COS-7 Cells
198	CYP2C9	chr10	96708974	96708974	A	G	CYP2C9*9	rs2256871	0.006996	H251R	0.001	0.745	0	2.605	3.03	-7.1	0.186	23.8	0.994	0.942	-1.149	0.001	3.19	1.062	1.088	0.251	0.668	9.68	D (0.8)	Warfarin	/	82	/	82	N	COS-7 Cells
199	CYP2C9	chr10	96748780	96748780	G	T	CYP2C9*32	rs868182778	7.22e-06	V490F	0.001	0.367	0.005	1.735	-0.49	-3.17	0.273	9.501	0.956	0.041	-0.768	0.239	-2.46	-0.984	-2.169	0.001	0	4.728	N (0)	Warfarin	/	92	/	92	N	COS-7 Cells
200	CYP2D6	chr22	42522751	42522751	G	A	CYP2D6*31	rs267608319	0.0002561	R440H	0.003	0.988	0	3.09	-0.48	-5.27	0.491	27.9	0.997	0.947	-0.016	0.534	1.41	0.871	0.846	0.573	0.301	9.016	D (1)	N-desmethyltamoxifen	/	0	/	0	D	COS-7 Cells
201	CYP2D6	chr22	42526763	42526763	G	A	CYP2D6*35	rs769258	0.03958	V11M	0.483	0.003	0.607	0	2.52	-0.95	0.254	1.038	0.537	0.02	-0.986	0.012	-3.03	-0.582	-0.519	0.002	0.001	0.997	N (0)	N-desmethyltamoxifen	/	0	/	0	D	COS-7 Cells
202	CYP2D6	chr22	42526694	42526694	C	T	CYP2D6*37	rs1065852	0.2051	P34S	0.001	1	0	4.085	-1.77	-7.39	0.733	24.4	0.998	0.987	0.902	0.812	3.46	0.917	0.907	0.321	0.255	14.696	D (1)	N-desmethyltamoxifen	/	0	/	0	D	COS-7 Cells
203	CYP2D6	chr22	42523621	42523621	A	C	CYP2D6*51	rs72549348		E334A	0	0.998	0	4.245	3.21	-6.55	0.878	29.5	0.999	0.941	1.081	0.923	4.93	0.991	1.06	0.449	0.968	14.232	D (1)	N-desmethyltamoxifen	Bufuralol	0	0	0	D	COS-7 Cells
204	CYP2D6	chr22	42522749	42522749	C	T	CYP2D6*62	rs730882251	0.0001543	R441C	0.001	0.996	0	4.23	-1.89	-5.13	0.916	26.1	0.997	0.93	0.893	0.922	2.7	-0.02	0.013	0.412	0.134	8.015	D (1)	N-desmethyltamoxifen	/	0	/	0	D	COS-7 Cells
205	CYP2D6	chr22	42523858	42523858	A	C	CYP2D6*7	rs5030867	0.001216	H324P	0.012	0.208	0	2.54	4.82	-5.93	0.426	12.8	0.973	0.934	0.012	0.486	3.39	0.042	0.893	0.012	0.879	9.309	D (0.6)	N-desmethyltamoxifen	/	0	/	0	D	COS-7 Cells
206	CYP2D6	chr22	42526694	42526694	C	T	CYP2D6*10	rs1065852	0.2051	P34S	0.001	1	0	4.085	-1.77	-7.39	0.733	24.4	0.998	0.987	0.902	0.812	3.46	0.917	0.907	0.321	0.255	14.696	D (1)	N-desmethyltamoxifen	Bufuralol	0	6	3	D	COS-7 Cells
207	CYP2D6	chr22	42525035	42525035	G	A	CYP2D6*14B	rs5030865	0.0008836	G169R	ND	ND	0	ND	ND	ND	ND	35	0.98	0.555	ND	ND	2.35	0.791	0.81	0.075	0.016	6.618	D (1)	N-desmethyltamoxifen	Bufuralol	0	17	8.5	D	COS-7 Cells
208	CYP2D6	chr22	42525073	42525073	A	C	CYP2D6*50	rs267608302	2.517e-05	E156A	0.016	1	0.003	3.075	-0.53	-5.76	0.575	23.9	0.999	0.926	0.036	0.543	2.96	0.899	0.917	0.517	0.072	8.328	D (0.8)	N-desmethyltamoxifen	Bufuralol	0	28	14	D	COS-7 Cells
209	CYP2D6	chr22	42522958	42522958	A	C	CYP2D6*55			K404Q	0.024	0.988	0	3.245	5.05	-3.34	0.559	24.4	0.998	0.914	0.502	0.66	5.08	0.899	0.967	0.706	0.321	11.221	D (1)	Bufuralol	/	29	/	29	D	COS-7 cells
210	CYP2D6	chr22	42525077	42525077	G	A	CYP2D6*45	rs28371710	0.004391	E155K	ND	ND	0.026	ND	ND	ND	ND	33	0.992	0.296	ND	ND	-2.71	0.033	0.81	0.458	0.053	6.721	N (0.5)	N-desmethyltamoxifen	/	30	/	30	D	COS-7 Cells
211	CYP2D6	chr22	42523517	42523517	T	C	CYP2D6*26	rs267608293		I369T	0.026	0.393	0	1.485	5.11	-0.82	0.476	22.1	0.997	0.674	-0.328	0.389	4.93	0.079	1.06	0.035	0.274	7.28	D (0.6)	N-desmethyltamoxifen	/	37	/	37	D	COS-7 Cells
212	CYP2D6	chr22	42526717	42526717	G	A	CYP2D6*43	rs28371696	0.002586	R26H	0.001	0.644	0.176	0.55	-0.64	-6.06	0.698	31	0.997	0.047	-0.607	0.252	2.44	0.871	0.812	0.232	0.582	10.32	D (0.6)	N-desmethyltamoxifen	/	49	/	49	D	COS-7 Cells
213	CYP2D6	chr22	42525823	42525823	C	T	CYP2D6*48	rs267608309	4.351e-06	A90V	0.002	0.996	0	4.02	-0.53	-3.95	0.888	25.8	0.993	0.978	0.379	0.632	2.44	0.917	0.903	0.061	0.04	10.297	D (1)	N-desmethyltamoxifen	Bufuralol	69	82	75.5	N	COS-7 Cells
214	CYP2D6	chr22	42524310	42524310	G	T	CYP2D6*33	rs28371717	0.008181	A237S	0.402	0.178	0.941	1.07	-0.31	-1.67	0.378	0.23	0.772	0.048	-0.924	0.159	-6.47	-0.804	0.892	0	0.005	9.836	N (0)	N-desmethyltamoxifen	/	95	/	95	N	COS-7 Cells
215	CYP2D6	chr22	42525838	42525838	C	T	CYP2D6*23	rs267608310	3.911e-05	A85V	0.713	0.015	0.565	-0.165	5.33	-0.34	0.278	0.014	0.917	0.01	-0.908	0.144	-3.9	-0.681	-0.527	0	0.033	9.651	N (0)	N-desmethyltamoxifen	/	96	/	96	N	COS-7 Cells
216	CYP2D6	chr22	42526712	42526712	C	T	CYP2D6*22	rs138100349	0.002334	R28C	0.022	0.067	0.839	0.345	-0.64	-3.27	0.605	24.2	0.993	0.177	-0.825	0.195	3.46	-0.044	-0.389	0.256	0.038	10.625	N (0.4)	N-desmethyltamoxifen	/	100	/	100	N	COS-7 Cells
217	CYP2D6	chr22	42523940	42523940	A	C	CYP2D6*24	rs949717872		I297L	0.293	0.004	0.269	0.55	-0.28	-0.32	0.159	0.001	0.436	0.012	-1.002	0.124	-8.91	-0.604	-0.99	0.002	0.072	4.966	N (0)	N-desmethyltamoxifen	/	116	/	116	N	COS-7 Cells
218	CYP2J2	chr1	60373527	60373527	G	A	CYP2J2*8	rs150461093	0.0001588	G312R	ND	ND	0	ND	ND	ND	ND	45	0.995	0.984	ND	ND	5.61	0.871	0.935	0.998	0.994	18.415	D (1)	Ebastine	Astemizole	0	0	0	D	Sf9 cells
219	CYP3A4	chr7	99366081	99366081	T	C	CYP3A4*17	rs4987161		F189S	0.005	0.934	0	3.95	-1.36	-6.12	0.943	26.5	0.993	0.995	0.68	0.742	4.32	0.804	0.821	0.974	0.996	11.391	D (1)	Testosterone	Chlorpyrifos	29	0	14.5	D	E. coli XL1 Blue
220	CYP3A4	chr7	99358459	99358459	C	T	CYP3A4*19	rs4986913	0.0001341	P467S	0.643	0.02	0.079	1.025	-0.41	-3.65	0.112	8.579	0.15	0.044	-0.974	0.161	-0.161	-0.287	0.784	0.992	0.979	12.396	N (0.2)	Testosterone	Chlorpyrifos	86	60	73	N	E. coli XL1 Blue
221	CYP3A4	chr7	99358524	99358524	T	C	CYP3A4*3	rs4986910	0.005492	M445T	0.028	0.363	0	2.57	-0.18	-5.21	0.878	25.1	0.981	0.973	-0.441	0.265	4.47	0.804	0.889	0.995	0.998	11.962	D (1)	Testosterone	Chlorpyrifos	86	87	86.5	N	E. coli XL1 Blue
222	CYP3A4	chr7	99361626	99361626	T	C	CYP3A4*18	rs28371759	0.001536	L293P	0.549	0.024	0.224	0.955	-0.3	-2.3	0.256	10.09	0.756	0.077	-1.048	0.153	-1.24	-0.179	0.889	0.18	0.974	2.912	N (0)	Testosterone	Chlorpyrifos	100	100	100	N	E. coli XL1 Blue
223	CYP4A11	chr1	47402458	47402458	G	A	CYP4A11	rs62621075	0.001063	G130S	0	1	0	2.925	-0.75	-7.96	0.907	34	0.997	0.99	0.71	0.773	5.46	0.871	0.931	0.07	0.707	19.37	D (1)	Arachidonic acid	/	0	/	0	D	COS-7 Cells
224	CYP4A11	chr1	47398659	47398659	C	T	CYP4A11	rs150667037	2.886e-05	P428L	0	0.999	0	3.875	-2.26	-6.35	0.876	29.2	0.994	0.993	0.99	0.873	5.35	0.917	1.04	0.962	0.962	19.033	D (1)	Arachidonic acid	/	0	/	0	D	COS-7 Cells
225	CYP4A11	chr1	47402980	47402980	T	C	CYP4A11			W126R	0.002	0.518	0	3.22	-0.32	-9.76	0.807	22.6	0.968	0.988	0.061	0.482	5.06	1.062	1.199	0.636	0.142	14.876	D (1)	Arachidonic acid	/	0	/	0	D	COS-7 Cells
226	CYP4A11	chr1	47398496	47398496	T	C	CYP4A11	rs1126742	0.1747	F434S	0.101	0.617	0.038	1.545	-0.33	-0.23	0.268	11.05	0.966	0.057	-0.819	0.252	0.315	-0.597	-0.237	0.104	0.44	5.137	N (0)	Arachidonic acid	/	39	/	39	D	COS-7 Cells
227	CYP4A11	chr1	47400195	47400195	A	C	CYP4A11	rs41300339	8.134e-06	K276T	0.075	0.102	0.335	0.525	-0.35	-0.65	0.115	0.272	0.959	0.259	-0.893	0.202	4.09	0.991	0.127	0.003	0	7.414	N (0)	Arachidonic acid	/	39	/	39	D	COS-7 Cells
228	CYP4A11	chr1	47395822	47395822	C	T	CYP4A11	rs149532035	9.768e-05	L509F	0.13	0.162	0.018	0.695	-0.46	-0.5	0.181	9.444	0.967	0.154	-0.982	0.174	0.256	-0.821	0.078	0.007	0.049	3.271	N (0)	Arachidonic acid	/	40	/	40	D	COS-7 Cells
229	CYP4A11	chr1	47395833	47395833	G	A	CYP4A11	rs144175060	0.003308	R505H	0.056	0.016	0.088	1.6	-0.41	-1.86	0.243	8.146	0.754	0.05	-0.868	0.255	-0.668	0.061	-2.44	0.063	0.01	10.761	N (0)	Arachidonic acid	/	48	/	48	D	COS-7 Cells
230	CYP4A11	chr1	47399879	47399879	A	G	CYP4A11	rs3899049	1.22e-05	S353G	0.258	0.049	0.249	0.44	-0.24	-2.14	0.11	6.382	0.945	0.139	-0.967	0.148	1.15	-0.328	-1.36	0.017	0	7.873	N (0)	Arachidonic acid	/	80	/	80	N	COS-7 Cells
231	DPYS	chr8	105405152	105405152	G	A	DPYS	rs267606773	8.135e-06	G435R	0	1	0	3.245	-2.5	-7.73	0.945	35	0.996	0.99	0.902	0.872	6.02	0.871	0.935	0.995	0.98	20.547	D (1)	Dihydrouracil	Dihydrofluorouracil	0	0	0	D	293FT cells
232	DPYS	chr8	105440290	105440290	T	C	DPYS	rs530911437	0.0003006	L337P	0.002	0.881	0	1.38	-2.5	-5.01	0.933	29.2	0.998	0.985	0.579	0.73	5.95	1.062	1.199	0.997	0.999	16.424	D (0.8)	Dihydrouracil	Dihydrofluorouracil	0	0	0	D	293FT cells
233	DPYS	chr8	105478940	105478940	T	C	DPYS	rs370718225	9.613e-05	M70T	0.001	0.446	0	1.935	-2.59	-3.99	0.882	24.2	0.986	0.968	0.576	0.746	4.84	1.039	1.051	1	0.999	13.524	D (0.8)	Dihydrouracil	Dihydrofluorouracil	0	0	0	D	293FT cells
234	DPYS	chr8	105441818	105441818	G	A	DPYS	rs200913682	5.282e-05	R302Q	0.001	0.999	0	2.625	-3.63	-5.25	0.857	35	0.999	0.99	1.023	0.92	5.79	0.871	0.935	0.971	0.959	20.044	D (1)	Dihydrouracil	Dihydrofluorouracil	0	0	0	D	293FT cells
235	DPYS	chr8	105393518	105393518	C	T	DPYS	rs142574766	0.0001335	R490C	0	0.612	0	2.7	-4.69	-5.26	0.869	32	0.998	0.928	1.026	0.928	5.85	0.917	0.933	0.092	0.049	12.646	D (1)	Dihydrouracil	Dihydrofluorouracil	0	0	0	D	293FT cells
236	DPYS	chr8	105440222	105440222	T	C	DPYS	rs121964924	5.28e-05	W360R	0	1	0	3.63	-2.71	-12.78	0.94	32	0.98	0.991	1.034	0.898	5.95	1.062	1.199	0.998	1	16.424	D (1)	Dihydrouracil	Dihydrofluorouracil	0	0	0	D	293FT cells
237	DPYS	chr8	105440210	105440210	G	A	DPYS	rs138282507	5.772e-05	V364M	0.003	0.999	0	2.94	-0.88	-2.92	0.855	35	0.998	0.988	0.42	0.668	5.95	0.871	0.935	0.999	1	20.393	D (0.8)	Dihydrouracil	Dihydrofluorouracil	5	8	6.5	D	293FT cells
238	DPYS	chr8	105440299	105440299	A	G	DPYS	rs121964923	5.412e-05	Q334R	0	0.999	0	3.36	-2.64	-5.95	0.923	29.2	0.996	0.987	0.996	0.886	5.95	0.991	1.061	1	1	16.424	D (1)	Dihydrouracil	Dihydrofluorouracil	7	20	13.5	D	293FT cells
239	DPYS	chr8	105440273	105440273	A	G	DPYS	rs201457190	0.0002345	T343A	0.002	0.9	0	2.87	-2.67	-4.53	0.897	29.7	0.997	0.987	0.904	0.854	5.95	0.991	1.061	0.996	1	16.424	D (1)	Dihydrouracil	Dihydrofluorouracil	21	43	32	D	293FT cells
240	DPYS	chr8	105436475	105436475	G	T	DPYS	rs267606774		R412M	0.815	0.912	0	0.95	-0.78	-1.06	0.688	24.8	0.945	0.987	-0.331	0.44	5.78	0.871	0.935	0.996	1	20.367	D (0.6)	Dihydrouracil	Dihydrofluorouracil	33	36	34.5	D	293FT cells
241	DPYS	chr8	105479132	105479132	G	A	DPYS	rs199618701	0.0005304	R6Q	0.016	0.004	0.041	1.85	-1.67	-4.85	0.421	23.3	0.986	0.604	-0.438	0.415	2.66	0.853	-0.493	0.561	0.003	7.98	N (0.4)	Dihydrouracil	Dihydrofluorouracil	138	120	129	N	293FT cells
242	FMO3	chr1	171072991	171072991	G	T	FMO3	rs72549323	1.083e-05	M66I	0.03	0.998	0	1.86	0.34	-3.61	0.954	6.42	0.998	0.983	-0.63	0.243	4.68	0.917	0.998	1	1	17.571	D (0.6)	Trimethylamine	Benzydamine	0	0	0	D	SF9 cells
243	FMO3	chr1	171086457	171086457	C	T	FMO3	rs72549334	0.0001156	R492W	0	1	0	3.69	-0.07	-6.75	0.968	5.673	0.999	0.687	0.194	0.49	3.28	-0.058	0.064	0.945	0.602	14.087	D (0.8)	Trimethylamine	Benzydamine	0	0	0	D	SF9 cells
244	FMO3	chr1	171072975	171072975	A	G	FMO3	rs72549322	2.032e-05	N61S	0	1	0	3.925	0.15	-4.65	0.214	4.93	0.999	0.978	0.05	0.418	3.53	1.062	1.14	1	0.991	11.317	D (0.6)	Trimethylamine	Benzydamine	4	1	2.5	D	SF9 cells
245	FMO3	chr1	171076952	171076952	C	T	FMO3	rs72549326	0.001037	P153L	0.001	0.998	0	4.345	0.1	-7.94	0.964	5.761	0.998	0.996	0.507	0.543	4.84	0.871	0.888	0.988	0.02	17.546	D (0.8)	Trimethylamine	Benzydamine	9	8	8.5	D	SF9 cells
246	FMO3	chr1	171080080	171080080	G	A	FMO3	rs1736557	0.07876	V257M	0.075	0.043	0.188	0.365	0.58	0.03	0.108	0.195	0.872	0.017	-1.097	0.031	-9.22	0.091	-1.563	0.969	0.77	14.624	N (0)	Trimethylamine	Benzydamine	165	36	100.5	N	SF9 cells
247	FMO3	chr1	171083242	171083242	A	G	FMO3	rs2266780	0.1522	E308G	0.199	1	0	1.425	0.02	-5.55	0.244	4.219	0.998	0.807	-0.805	0.204	3.58	1.062	1.088	0.96	0.981	11.405	N (0.4)	Trimethylamine	Benzydamine	84	140	112	N	SF9 cells
248	FMO3	chr1	171076966	171076966	G	A	FMO3	rs2266782	0.3805	E158K	0.562	0.481	0.071	1.385	0.5	-1.48	0.282	2.855	0.987	0.323	-1.097	0.052	3.78	0.917	0.918	0.995	0.931	10.54	N (0)	Trimethylamine	Benzydamine	135	145	140	N	SF9 cells
249	GSTP1	chr11	67352689	67352689	A	G	GSTP1	rs1695	0.3405	I105V	1	0	0.32	-0.67	3.96	0.29	0.018	-2.678	0.324	0.009	-0.938	0	-1.16	-2.114	-0.811	0.055	0.009	6.983	N (0)	Anti-chrysene-1,2-diol 3,4- epoxide	Anti-benzo[a]pyrene-7,8-diol 9,10-epoxide	275	267	271	N	E. Coli
250	HNMT	chr2	138759649	138759649	C	T	HNMT	rs11558538	0.09924	T105I	0.004	0.729	0.001	2.125	0.99	-2.45	0.396	6.125	0.998	0.911	-1.146	0.007	5.27	0.871	0.928	0.995	1	15.171	N (0.4)	Histamine	S-adenosyl-L-methionine	138	117	127.5	N	COS-1 cells
251	NAT1	chr8	18079746	18079746	C	T	NAT1*17	rs56379106	0.00338	R64W	0	1	0	3.975	3.45	-7.88	0.77	26.4	0.998	0.282	-1.014	0.066	1.2	-0.222	0.81	0.957	0.046	10.537	D (1)	p-aminobenzoic acid	/	0	/	0	D	COS-1 cells
252	NAT1	chr8	18080308	18080308	A	T	NAT1*22	rs56172717	0.00252	D251V	0.039	1	0	2.645	4.6	-6.58	0.681	24.1	0.988	0.959	-1.182	0.029	4.21	0.899	0.915	0.716	0.461	9.971	D (1)	p-aminobenzoic acid	/	0	/	0	D	COS-1 cells
253	NAT1	chr8	18080116	18080116	G	A	NAT1*14B	rs4986782	0.01488	R187Q	0.365	0.595	0.001	1.1	4.71	-1.52	0.097	21.3	0.995	0.021	-0.914	0.003	1.19	0.777	0.804	0.918	0.977	3.711	N (0.4)	p-aminobenzoic acid	/	5	/	5	D	COS-1 cells
254	NAT1	chr8	18080169	18080169	A	G	NAT1*21	rs72554609	5.424e-05	M205V	1	0.004	0.37	0.245	4.67	-0.58	0.04	0.006	0.357	0.005	-0.927	0.003	-3.65	0.003	-0.404	0.978	0.964	5.66	N (0)	p-aminobenzoic acid	/	100	/	100	N	COS-1 cells
255	NAT1	chr8	18080337	18080337	G	A	NAT1*24	rs72554610	2.517e-05	E261K	0.106	0.06	0.032	2.345	4.5	-3.1	0.372	21.9	0.994	0.883	-1.028	0.012	4.21	0.777	0.804	0.971	0.944	12.429	N (0.4)	p-aminobenzoic acid	/	100	/	100	N	COS-1 cells
256	NAT1	chr8	18080343	18080343	A	G	NAT1*25	rs72554611		I263V	0.652	0.01	0.029	0.16	4.63	-0.34	0.143	0.011	0.378	0.012	-0.917	0.003	-5.94	0.899	0.915	0.912	0.959	10.483	N (0)	p-aminobenzoic acid	/	100	/	100	N	COS-1 cells
257	NAT2	chr8	18257877	18257877	G	A	NAT2	rs4986996	0.0001053	D122N	0	1	0	3.61	2.15	-4.75	0.341	5.539	0.999	0.965	-0.658	0.178	2.95	0.83	0.86	0.007	0.23	9.608	D (0.6)	N-OH-4-aminobiphenyl	N-OH-2-amino-1-methyl-6-phenylimidazo [4,5-b] pyridine	0	0	0	D	COS-1 cells
258	NAT2	chr8	18257947	18257947	A	C	NAT2*17	rs72554616	8.956e-05	Q145P	0.002	1	0	3.405	4.48	-5.6	0.67	4.003	0.994	0.968	-1.187	0.035	2.95	0.96	0.98	0.994	0.668	7.71	D (0.8)	Sulfamethazine	2-aminofluorene	0	0	0	D	COS-1 cells
259	NAT2	chr8	18257703	18257703	C	T	NAT2*19	rs1805158	0.0002497	R64W	0.005	1	0	3.625	3.45	-7.88	0.502	5.693	0.998	0.078	-1.065	0.066	-0.166	-0.146	0.77	0.911	0.552	3.626	D (0.8)	Sulfamethazine	2-aminofluorene	0	0	0	D	COS-1 cells
260	NAT2	chr8	18257924	18257924	A	T	NAT2	rs4986997	4.107e-06	L137F	0.007	0.999	0	2.5	4.04	-3.75	0.52	3.911	0.998	0.058	-1.097	0.029	0.464	-0.505	0.077	0.901	0.632	2.069	D (0.8)	N-OH-4-aminobiphenyl	N-OH-2-amino-1-methyl-6-phenylimidazo [4,5-b] pyridine	2	4	3	D	COS-1 cells
261	NAT2	chr8	18258103	18258103	G	A	NAT2	rs1799930	0.2727	R197Q	0.056	1	0	2.33	4.43	-2.84	0.503	5.197	0.999	0.376	-0.935	0	2.51	0.83	-0.092	0.08	0.011	8.621	D (0.6)	N-OH-4-aminobiphenyl	N-OH-2-amino-1-methyl-6-phenylimidazo [4,5-b] pyridine	15	12	13.5	D	COS-1 cells
262	NAT2	chr8	18257854	18257854	T	C	NAT2	rs1801280	0.3822	I114T	0.048	0.37	0.009	1.61	4.26	-4.18	0.257	2.851	0.99	0.743	-0.928	0	0.537	0.899	0.016	0.033	0.002	4.753	N (0.2)	N-OH-4-aminobiphenyl	N-OH-2-amino-1-methyl-6-phenylimidazo [4,5-b] pyridine	21	23	22	D	COS-1 cells
263	NAT2	chr8	18257704	18257704	G	A	NAT2	rs1801279	0.008043	R64Q	0.009	1	0	3.625	3.54	-3.93	0.06	5.015	0.998	0.659	-1.231	0.003	1.15	0.83	0.012	0.94	0.588	3.67	D (0.6)	N-OH-4-aminobiphenyl	N-OH-2-amino-1-methyl-6-phenylimidazo [4,5-b] pyridine	42	23	32.5	D	COS-1 cells
264	NAT2	chr8	18258370	18258370	G	A	NAT2	rs1799931	0.05534	G286E	0.504	0.317	0.242	1.24	4.8	1.37	0.199	-1.678	0.288	0.008	-0.925	0	-5.09	0.83	-0.114	0.011	0.062	2.962	N (0)	N-OH-4-aminobiphenyl	N-OH-2-amino-1-methyl-6-phenylimidazo [4,5-b] pyridine	19	108	63.5	N	COS-1 cells
265	NAT2	chr8	18258012	18258012	G	A	NAT2	rs72554617	0.0001446	E167K	1	0.001	0	0.535	4.67	0.48	0.206	0.241	0.11	0.299	-0.921	0.004	0.85	-0.787	0.86	0.053	0.987	8.512	N (0.2)	N-OH-4-aminobiphenyl	N-OH-2-amino-1-methyl-6-phenylimidazo [4,5-b] pyridine	67	69	68	N	COS-1 cells
266	NAT2	chr8	18258358	18258358	A	C	NAT2*18	rs56054745	1.291e-05	K282T	0.009	1	0.186	2.855	4.58	-2.76	0.314	4.099	0.996	0.192	-1.127	0.028	2.71	0.96	0.071	0.052	0.237	7.267	N (0.2)	Sulfamethazine	2-aminofluorene	88	55	71.5	N	COS-1 cells
267	NR1I2	chr3	119535976	119535976	A	G	NR1I2			T408A	0.034	0.76	0.001	0.505	-4.03	-1.74	0.372	24.1	0.998	0.905	0.707	0.816	4.68	1.062	1.14	0.996	1	12.115	N (0.4)	Rifampicin	/	23	/	23	D	CV-1 cells
268	NR1I2	chr3	119533899	119533899	A	G	NR1I2			T290A	0.198	0.517	0.001	2.395	-3.99	-2.4	0.428	22.8	0.998	0.829	0.82	0.867	4.31	1.062	1.088	0.995	0.953	11.732	D (0.6)	Rifampicin	/	35	/	35	D	CV-1 cells
269	NR1I2	chr3	119533851	119533851	T	G	NR1I2			S274A	0.631	0.378	0.001	0.09	-3.45	-1.62	0.117	10.64	0.966	0.308	-0.158	0.622	3.14	0.086	0.089	0.979	0.986	8.785	N (0.2)	Rifampicin	/	70	/	70	N	CV-1 cells
270	NR1I2	chr3	119530457	119530457	A	G	NR1I2			T135A	0.774	0.001	0.199	0	-2.7	-0.2	0.028	0.002	0.334	0.031	-0.747	0.329	-1.71	-0.347	-0.656	0	0	1.775	N (0)	Rifampicin	/	75	/	75	N	CV-1 cells
271	NR1I2	chr3	119528978	119528978	A	G	NR1I2			T90A	0.033	0.926	0	1.33	-4.26	-1.71	0.369	24.7	0.998	0.892	0.94	0.899	4.86	1.062	1.088	0.997	0.997	12.455	N (0.4)	Rifampicin	/	75	/	75	N	CV-1 cells
272	NR1I2	chr3	119533944	119533944	T	G	NR1I2			S305A	0.442	0.03	0.08	0.61	-4.05	-0.68	0.145	12.98	0.97	0.809	-0.277	0.666	2.02	0.018	0.025	0.995	0.998	4.038	N (0)	Rifampicin	/	83	/	83	N	CV-1 cells
273	NR1I2	chr3	119526155	119526155	A	G	NR1I2			T20A	1	0.001	0.569	0	-2.74	-0.18	0.029	0.001	0.155	0.003	-0.545	0.428	0.652	-0.347	-0.088	0.002	0.003	3.086	N (0)	Rifampicin	/	89	/	89	N	CV-1 cells
274	NR1I2	chr3	119531635	119531635	T	G	NR1I2			S208A	0.448	0.024	0.564	1.995	-3.63	-0.9	0.105	0.002	0.853	0.044	-0.284	0.713	-4.61	0.079	-0.317	0.009	0	8.094	N (0)	Rifampicin	/	100	/	100	N	CV-1 cells
275	NR1I3	chr1	161200981	161200981	A	G	NR1I3			H246R	0.008	0.996	0	2.65	-4.04	-6.26	0.951	25.7	0.98	0.866	0.999	0.923	5.83	0.991	1.061	0.379	0.196	14.155	D (1)	6-(4-chlorophenyl)imidazo[2,1-b][1,3]thiazole-5-carbaldehyde O-(3,4-dichlorobenzyl)oxime	/	20	/	20	D	COS-7 cells
276	NR1I3	chr1	161199666	161199666	A	G	NR1I3			N323S	0.086	0.685	0.054	1.845	-3.74	-2.62	0.36	16.18	0.948	0.464	0.707	0.795	4.21	0.079	1.061	0.055	0.387	8.269	N (0)	6-(4-chlorophenyl)imidazo[2,1-b][1,3]thiazole-5-carbaldehyde O-(3,4-dichlorobenzyl)oxime	/	100	/	100	N	COS-7 cells
277	PNMT	chr17	37824754	37824754	A	G	PNMT	rs11569781	0.0007407	N9S	0.473	0	0.926	0	3.89	0.02	0.01	-0.896	0.547	0.094	-0.903	0.006	0.755	-1.547	-0.073	0	0.001	5.267	N (0)	Octopamine	S-adenosyl-L-methionine	82	116	99	N	COS-1 cells
278	PNMT	chr17	37826316	37826316	G	A	PNMT	rs34341496	0.003699	A175T	0.036	0.042	0.01	1.965	3.67	-2.9	0.149	2.927	0.994	0.958	-1.023	0.013	3.74	0.069	0.994	0.54	0.367	13.868	N (0)	Octopamine	S-adenosyl-L-methionine	53	173	113	N	COS-1 cells
279	PNMT	chr17	37826013	37826013	C	T	PNMT	rs34530498	0.0008269	R112C	0.012	0.989	0.852	1.04	3.72	-4.49	0.255	6.447	0.998	0.255	-0.903	0.009	3.9	-0.064	0.892	0.993	0.998	8.338	N (0.2)	Octopamine	S-adenosyl-L-methionine	58	247	152.5	N	COS-1 cells
280	SLC10A2	chr13	103710679	103710679	G	A	SLC10A2	rs143238545	0.0001697	C144Y	0.007	0.969	0	2.31	2.81	-8.99	0.954	6.792	0.993	0.997	-1.179	0.085	5.74	0.871	0.935	0.99	0.857	18.478	D (0.8)	Taurocholate	/	23	/	23	D	HeLa cells
281	SLC10A2	chr13	103710635	103710635	G	A	SLC10A2	rs60380298	0.01815	V159I	0.145	0.001	0.664	0.895	2.71	-1.17	0.133	0.319	0.798	0.192	-1.002	0.023	-5.36	0.033	-1.139	0.741	0.201	12.094	N (0)	Taurocholate	/	50	/	50	N	HeLa cells
282	SLC10A2	chr13	103718308	103718308	G	A	SLC10A2	rs55971546	0.02735	V98I	0.429	0.04	0	1.05	2.79	-1.42	0.588	2.649	0.986	0.894	-1.035	0.032	5.25	0.871	0.935	0.339	0.691	18.848	N (0.4)	Taurocholate	/	55	/	55	N	HeLa cells
283	SLC10A2	chr13	103705044	103705044	G	T	SLC10A2	rs188096	0.1416	A171S	0.46	0.001	0	0.46	2.82	-0.33	0.208	0.246	0.418	0.535	-1.008	0.017	5.75	0.005	0.067	0.978	0.856	9.756	N (0.2)	Taurocholate	/	95	/	95	N	HeLa cells
284	SLC22A12	chr11	64367853	64367853	C	T	SLC22A12	rs145200251	0.0001298	R434C	0.051	0.731	0	2.55	0.37	-5.66	0.833	3.154	0.996	0.825	-0.725	0.195	3.95	0.871	0.005	0.229	0.069	8.97	D (0.8)	[14C]-Urate	/	6	/	6	D	HEK293 cells
285	SLC22A12	chr11	64359252	64359252	T	C	SLC22A12	rs141570522	0.0001487	I75T	0.04	0.983	0.234	1.895	2.4	-2.94	0.69	0.859	0.932	0.037	-1.063	0.072	4.31	0.991	0.913	0.252	0.051	6.496	N (0.2)	[14C]-Urate	/	28	/	28	D	HEK293 cells
286	SLC22A12	chr11	64366364	64366364	C	A	SLC22A12			R347S	0.124	1	0	3.265	0.3	-4.35	0.797	4.225	0.994	0.687	0.004	0.416	2.92	-0.048	-0.019	0.006	0.038	9.026	D (0.8)	[14C]-Urate	/	47	/	47	D	HEK293 cells
287	SLC22A12	chr11	64367854	64367854	G	A	SLC22A12	rs147647315	0.001908	R434H	0.039	1	0	3.445	0.4	-3.91	0.565	4.119	0.998	0.927	-0.029	0.374	4.86	0.917	0.949	0.237	0.163	13.484	D (0.8)	[14C]-Urate	/	50	/	50	N	HEK293 cells
288	SLC22A2	chr6	160671651	160671651	C	T	SLC22A2	rs145450955	0.0003211	T201M	0.071	0.853	0.44	2.3	-0.79	-2.2	0.475	4.006	0.987	0.334	-0.766	0.291	3.66	0.897	1.048	0.955	0.056	10.283	N (0.4)	[3H]MMP+	[14C]-tetraethylammonium bromide	68	50	59	N	Madin-Darby canine kidney epithelial cells
289	SLC22A2	chr6	160671657	160671657	C	T	SLC22A2	rs201919874	4.061e-05	T199I	1	0	0.016	-1.415	0.45	3.54	0.057	-0.62	0.162	0.369	-0.952	0.01	-4.04	-0.532	-0.649	0.922	0.023	10.055	N (0)	[3H]MMP+	[14C]-tetraethylammonium bromide	64	58	61	N	Madin-Darby canine kidney epithelial cells
290	SLC22A2	chr6	160670282	160670282	G	T	SLC22A2	rs316019	0.102	A270S	1	0.001	0.001	0.45	0.3	1.01	0.12	-2.855	0.088	0.061	-0.962	0.028	-2.29	-2.302	-0.735	0.209	0.056	8.424	N (0.2)	[3H]MMP+	[14C]-tetraethylammonium bromide	72	63	67.5	N	Madin-Darby canine kidney epithelial cells
291	SLC28A3	chr9	86894914	86894914	T	C	SLC28A3			C602R	0.31	0.319	0	2.585	3.32	-5.26	0.882	2.949	0.962	0.987	-1.15	0.037	4.8	0.042	1.199	0.923	0.976	13.673	D (0.8)	uridine	/	25	/	25	D	Madin-Darby canine kidney epithelial cells
292	SLC2A9	chr4	10027542	10027542	C	T	SLC2A9	rs6820230	0.2454	A17T	0.584	0	.	0.895	-1.62	-0.5	0.008	0.206	0.531	0.016	-0.958	0	0.892	0.598	0.935	0.003	0.001	3.619	N (0)	Urate	/	60	/	60	N	oocytes
293	SLC2A9	chr4	10022981	10022981	C	T	SLC2A9	rs2276961	0.5072	G25R	0	0.013	0	0	-1.52	-0.02	0.06	1.813	0.922	0.066	-0.985	0	-0.398	-0.226	-0.856	0.015	0	3.668	N (0.2)	Urate	/	70	/	70	N	oocytes
294	SLC2A9	chr4	9922167	9922167	C	T	SLC2A9	rs16890979	0.2456	V282I	0.191	0.693	0	1.56	-0.93	-0.47	0.027	1.117	0.955	0.885	-0.98	0	1.61	0.871	0.013	0.916	0.049	9.693	N (0.2)	Urate	/	85	/	85	N	oocytes
295	SLC2A9	chr4	9922130	9922130	C	T	SLC2A9	rs3733591	0.2392	R294H	0.013	1	0.342	2.395	-0.81	-3.01	0.07	3.24	0.999	0.176	-0.902	0	1.57	0.871	-0.426	0.979	0.053	9.255	N (0.2)	Urate	/	100	/	100	N	oocytes
296	SLC2A9	chr4	9922187	9922187	G	A	SLC2A9	rs112404957	0.009482	T275M	0.172	0.35	0	1.83	-0.85	-1.53	0.167	1.529	0.969	0.698	-0.686	0.3	4.04	0.917	0.953	0.747	0.294	4.901	N (0.2)	Urate	/	105	/	105	N	oocytes
297	SLC2A9	chr4	9987323	9987323	C	T	SLC2A9	rs144196049	3.613e-05	V169M	0.014	0.975	0.003	2.425	0.08	-1.15	0.333	2.172	0.986	0.07	0.048	0.617	-3.22	-0.661	-0.492	0.973	0.746	18.134	N (0.2)	Urate	/	110	/	110	N	oocytes
298	SLC2A9	chr4	9922170	9922170	C	G	SLC2A9	rs73225891	0.02067	D281H	0.039	1	0	3.165	-1.02	-4.69	0.354	4.439	0.992	0.979	0.19	0.441	4.35	0.871	0.852	0.802	0.016	14.773	D (0.6)	Urate	/	110	/	110	N	oocytes
299	SLC2A9	chr4	9909923	9909923	G	A	SLC2A9	rs2280205	0.437	P350L	0.339	0.064	0	1.33	-0.89	-2.41	0.088	0.985	0.683	0.038	-0.994	0	0.251	-0.02	-0.416	0.516	0.257	4.825	N (0.2)	Urate	/	110	/	110	N	oocytes
300	SLC47A1	chr17	19463591	19463591	G	A	SLC47A1	rs35790011	0.005855	V338I	0.219	0.606	0.041	1.495	1.48	-0.64	0.224	0.869	0.946	0.036	-1.085	0.003	3.43	-0.002	0.154	0.335	0.001	7.342	N (0)	[14C]-tetraethylammonium	[14C]-Metformin	33	40	36.5	D	HeLa cells
301	SLC47A1	chr17	19480643	19480643	G	T	SLC47A1	rs35395280	0.00311	C497F	0.336	0.277	0.568	1.245	1.57	-1.39	0.224	-0.376	0.719	0.037	-1.036	0.018	0.127	0.032	1.048	0.01	0.08	2.838	N (0)	[14C]-tetraethylammonium	[14C]-Metformin	100	98	99	N	HeLa cells
302	SLC47A2	chr17	19616017	19616017	C	T	SLC47A2	rs146901447	0.001734	P162L	0.001	1	0	3.9	1.23	-7.66	0.756	3.77	0.958	0.898	-0.482	0.292	2.02	0.697	-0.204	0.057	0.035	8.027	D (0.8)	[14C]-tetraethylammonium	[14C]-Metformin	19	33	26	D	HEK293 cells
303	SLC47A2	chr17	19611113	19611113	G	A	SLC47A2	rs143558800	0.0002487	V261I	0.497	0.953	0.279	0.46	1.42	-2.47	0.387	1.319	0.985	0.049	-0.957	0.1	-1.49	-0.047	-0.867	0.058	0.007	11.893	N (0)	[14C]-tetraethylammonium	[14C]-Metformin	78	100	89	N	HEK293 cells
304	SLCO1B1	chr12	21331549	21331549	T	C	SLCO1B1*5	rs4149056	0.1329	V174A	0.001	0.996	0.001	3.35	0.95	-3.87	0.192	22.9	0.983	0.981	-0.941	0.001	3.62	0.991	0.915	0.202	0.046	12.676	D (0.8)	Pravastatin	Atorvastatin	19	39	29	D	HEK293 cells
305	SLCO1B1	chr12	21329739	21329739	A	G	SLCO1B1*1B	rs2306283	0.4786	N130D	0.781	0.002	0.189	-0.145	1.14	-2.33	0.032	0.001	0.576	0.018	-1.033	0.039	1.01	0.09	0.121	0.001	0	3.985	N (0)	Pravastatin	Atorvastatin	85	87	86	N	HEK293 cells
306	TPMT	chr6	18149358	18149358	A	G	TPMT*14	rs9333569		M1V	0	0.421	0.001	ND	-0.92	-1.09	0.894	23.9	0.859	0.903	-0.657	0.209	3.12	0.037	0.144	0.005	0.04	7.293	D (0.75)	6-thioguanine	/	0	/	0	D	COS-7 Cells
307	TPMT	chr6	18148076	18148076	G	A	TPMT*18	rs777686348	1.219e-05	G71R	ND	ND	0	ND	ND	ND	ND	39	0.994	0.956	ND	ND	5.57	0.871	0.935	0.999	0.909	18.118	D (1)	6-thioguanine	/	0	/	0	D	COS-7 Cells
308	TPMT	chr6	18139228	18139228	G	A	TPMT*3B	rs1800460	0.0277	A154T	0.567	0.262	0	1.99	-0.94	-1.18	0.208	13.78	0.961	0.313	-0.786	0.225	-0.479	-0.058	0.935	0.995	0.998	11.752	N (0.2)	6-thioguanine	/	0	/	0	D	COS-7 Cells
309	TPMT	chr6	18148141	18148141	T	C	TPMT*5	rs72552740		L49S	ND	ND	0	ND	ND	ND	ND	37	0.984	0.957	ND	ND	5.68	1.062	1.199	0.917	0.907	14.755	D (1)	6-thioguanine	/	0	/	0	D	COS-7 Cells
310	TPMT	chr6	18139920	18139920	G	A	TPMT*11	rs72552738		C132Y	0.319	0.932	0	3.295	-0.84	-5.73	0.939	25.8	0.979	0.963	0.118	0.581	5.21	0.871	0.935	0.996	1	17.603	D (1)	6-thioguanine	/	3	/	3	D	COS-7 Cells
311	TPMT	chr6	18149253	18149253	G	A	TPMT*24	rs750424422	3.249e-05	G36S	0.039	0.937	0.907	2.41	-0.29	-4.01	0.258	23.5	0.994	0.029	-0.737	0.331	1.7	-0.029	-0.275	0.009	0.054	11.062	D (0.6)	6-thioguanine	/	9	/	9	D	COS-7 Cells
312	TPMT	chr6	18139200	18139200	G	A	TPMT*16	rs144041067	0.0006609	R163H	0.003	0.997	0	3.575	-1.41	-5.13	0.841	34	0.998	0.416	0.628	0.701	4.27	-0.048	0.077	0.556	0.458	12.876	D (1)	6-thioguanine	/	16	/	16	D	COS-7 Cells
313	TPMT	chr6	18130925	18130925	A	G	TPMT*20	rs150900439	2.844e-05	K238E	0.14	0.42	0.181	1.645	-0.75	-1.31	0.143	19.56	0.982	0.688	-0.893	0.179	4.75	0.991	1.011	0.838	0.97	7.19	N (0.2)	6-thioguanine	/	26	/	26	D	COS-7 Cells
314	TPMT	chr6	18130918	18130918	A	G	TPMT*3C	rs1142345	0.03708	Y240C	0.033	1	0	3.235	-0.19	-4.7	0.955	26.4	0.992	0.956	0.098	0.464	5.92	0.991	1.011	0.952	0.965	15.181	D (1)	6-thioguanine	/	52	/	52	N	COS-7 Cells
315	TPMT	chr6	18139941	18139941	C	T	TPMT*12	rs200220210	0.000152	S125L	ND	ND	0.005	ND	ND	ND	ND	42	0.996	0.912	ND	ND	4.33	0.917	1.048	0.993	0.998	12.835	N (0.5)	6-thioguanine	/	53	/	53	N	COS-7 Cells
316	TPMT	chr6	18143828	18143828	A	C	TPMT*19			K122T	0.046	0.75	0	1.36	-0.06	-1.16	0.289	15.7	0.995	0.974	-0.856	0.187	5.32	0.991	1.011	0.996	0.995	14.551	N (0.2)	6-thioguanine	/	59	/	59	N	COS-7 Cells
317	TPMT	chr6	18143837	18143837	A	C	TPMT*9	rs151149760	0.0003358	K119T	0.009	0.981	0	2.125	-0.81	-2.14	0.31	24.8	0.999	0.967	-0.149	0.435	4.13	0.991	1.011	0.993	0.962	11.618	D (0.6)	6-thioguanine	/	73	/	73	N	COS-7 Cells
318	TPMT	chr6	18130993	18130993	G	A	TPMT*8	rs56161402	0.00232	R215H	0.115	0.002	0.968	1.545	-0.63	-1.59	0.072	13.42	0.919	0.022	-1.023	0.092	-2.55	0.057	-0.258	0.366	0.012	0.923	N (0)	6-thioguanine	/	113	/	113	N	COS-7 Cells
319	UGT1A10	chr2	234545773	234545773	C	T	UGT1A10	rs58704432	0.00104	T202I	0.017	0.74	ND	3.2	0.11	-4.64	0.588	5.109	0.998	0.134	-0.722	0.226	2.61	-0.048	-0.019	0.407	0.957	7.619	D (0.75)	7-hydroxy-4-trifluoromethylcoumarin	17beta-estradiol	47	50	48.5	D	COS-1 cells
320	UGT1A10	chr2	234545345	234545345	G	A	UGT1A10	rs56935833	8.532e-05	M59I	1	0	ND	-1.165	0.18	-0.03	0.157	-1.122	0.719	0.029	-0.99	0.047	-4.23	-1.268	-1.071	0.938	0.05	7.672	N (0)	7-hydroxy-4-trifluoromethylcoumarin	17beta-estradiol	109	110	109.5	N	COS-1 cells
321	UGT1A4	chr2	234627608	234627608	T	G	UGT1A4	rs2011425	0.1115	L48V	0.959	0	ND	-0.725	0.12	1.21	0.162	-2.527	0.56	0.003	-1.042	0	2.33	0.01	0.036	0.002	0.012	3.38	N (0)	Beta-naphthylamine	Trans androsterone	57	2	29.5	D	HEK293 cells
322	UGT1A4	chr2	234627536	234627536	C	A	UGT1A4	rs6755571	0.0363	P24T	0.39	0.124	ND	1.54	0.27	-0.67	0.101	-0.791	0.741	0.203	-1.034	0.031	1.29	0.598	-0.015	0.015	0.016	5.329	N (0)	Beta-naphthylamine	Trans androsterone	31	63	47	D	HEK293 cells
323	UGT1A8	chr2	234527183	234527183	G	A	UGT1A8*3	rs17863762	0.01229	C277Y	0	1	ND	3.58	-0.05	-10.14	0.332	4.475	0.986	0.977	0.244	0.378	3.96	0.917	1.014	0.468	0.639	16.611	N (0.5)	4OH-estrone	4OH-estradiol	41	7	24	D	HEK293 cells
324	UGT1A8	chr2	234526871	234526871	C	G	UGT1A8*2	rs1042597	0.2639	A173G	0.102	0.044	ND	-0.215	-0.21	-1.18	0.06	0.491	0.843	0.079	-0.927	0	-0.18	0.057	-0.857	0.015	0	6.518	N (0)	4OH-estrone	4OH-estradiol	86	88	87	N	HEK293 cells
325	UGT1A9	chr2	234580678	234580678	T	C	UGT1A9*3	rs72551330	0.009868	M33T	0.696	0.096	ND	1.245	0.15	-2.72	0.14	0.757	0.805	0.762	-0.99	0.082	3.45	0.991	0.903	1	0.862	9.173	N (0)	4OH-estrone	4OH-estradiol	11	17	14	D	HEK293 cells
326	UGT1A9	chr2	234580678	234580678	T	C	UGT1A9	rs72551330	0.009868	M33T	0.696	0.096	ND	1.245	0.15	-2.72	0.14	0.757	0.805	0.762	-0.99	0.082	3.45	0.991	0.903	1	0.862	9.173	N (0)	Benzidine	4-aminobiphenyl	87	14	50.5	N	HEK293 cells
327	UGT1A9	chr2	234580588	234580588	G	A	UGT1A9*2	rs145084767	0.0008945	C3Y	0.638	0.004	ND	0.805	0.29	-0.14	0.096	-0.827	0.336	0.03	-0.993	0.116	2.56	-0.043	0.006	0.003	0	6.261	N (0)	4OH-estrone	4OH-estradiol	84	116	100	N	HEK293 cells
328	UGT1A9	chr2	234581080	234581080	T	C	UGT1A9	rs151238339	0.0009103	V167A	0.014	0.349	ND	0.81	0.32	-1.66	0.301	0.182	0.956	0.077	-0.92	0.141	3.41	0.991	0.903	0.982	0.384	8.008	N (0)	Benzidine	4-aminobiphenyl	137	141	139	N	HEK293 cells
329	UGT1A9	chr2	234581127	234581127	T	G	UGT1A9	rs145038612	0.0001771	C183G	0.001	0.873	ND	3.225	0.21	-9.45	0.4	2.342	0.972	0.472	-0.294	0.345	2.19	0.991	0.014	0.365	0.002	6.439	N (0.5)	Benzidine	4-aminobiphenyl	175	150	162.5	N	HEK293 cells
330	XDH	chr2	31620584	31620584	C	T	XDH	rs72549369	3.609e-05	R149C	0	1	0	4.72	-1.74	-5.46	0.984	34	0.998	0.941	1.001	0.867	6.07	0.917	1.048	0.998	1	19.415	D (1)	Xanthine	/	0	/	0	D	COS-7 Cells
331	XDH	chr2	31572992	31572992	C	A	XDH	rs669884		T910K	0	0.996	0	4.07	0.93	-5.58	0.948	27.6	0.999	0.991	0.142	0.436	5.85	0.917	1.036	0.998	0.996	19.763	D (1)	Xanthine	/	0	/	0	D	COS-7 Cells
332	XDH	chr2	31596762	31596762	C	T	XDH	rs45577338	0.001022	P555S	0.152	0.05	0	2.195	2.82	-2.81	0.311	1.2	0.846	0.685	-1.039	0.032	2.8	0.917	1.048	0.988	0.045	10.326	N (0.4)	Xanthine	/	36	/	36	D	COS-7 Cells
333	XDH	chr2	31593333	31593333	C	T	XDH	rs45448694	0.001173	T623I	0.275	0.213	0.087	2.36	2.19	-2.1	0.296	0.208	0.551	0.15	-0.962	0.063	-3.22	-0.401	-0.264	0.981	0.249	9.929	N (0.2)	Xanthine	/	39	/	39	D	COS-7 Cells
334	XDH	chr2	31595130	31595130	G	A	XDH	rs45442092	0.0021	R607Q	0.026	0.089	0	1.88	2.27	-1.06	0.6	26.5	0.997	0.906	-1.089	0.05	5.15	0.871	0.935	0.953	0.984	10.829	D (0.6)	Xanthine	/	43	/	43	D	COS-7 Cells
335	XDH	chr2	31558873	31558873	G	A	XDH	rs2295474	4.065e-06	C1318Y	0.192	0.001	0.011	0.245	-0.03	0.37	0.723	23.3	0.94	0.955	-0.99	0.127	5.64	0.871	0.935	0.91	0.998	15.217	N (0.4)	Xanthine	/	65	/	65	N	COS-7 Cells
336	XDH	chr2	31590917	31590917	A	G	XDH	rs17011368	0.03598	I703V	0.124	0.092	0	1.125	1.22	-1.89	0.383	23.2	0.984	0.863	-1.067	0.078	4.8	0.991	1.061	0.999	1	11.175	N (0.4)	Xanthine	/	118	/	118	N	COS-7 Cells
337	XDH	chr2	31562467	31562467	A	G	XDH	rs376191022	1.218e-05	H1221R	0.006	0.173	0.05	0.695	1.21	-3.28	0.52	22.9	0.973	0.905	-1.011	0.06	1.97	0.991	1.061	0.985	0.999	6.507	N (0.4)	Xanthine	/	155	/	155	N	COS-7 Cells
