# Supplementary material for: An optimized prediction framework to assess the functional impact of pharmacogenetic variants
Source: Pharmacogenomics J. 2018 Sep 12;19(2):115–26. doi: 10.1038/s41397-018-0044-2 (PMC6462826; doi:10.1038/s41397-018-0044-2)
Supplement: Supplementary file 6 — Supplementary Table 3 [file 41397_2018_44_MOESM6_ESM.xlsx]

## Sheet: Sheet1
Gene	LoF score (pLI)	Synonymous score (z)	Missense score (z)	CNV score (z)
ABCB4	0	1.34	1.15	0.6
ABCC11	0	-1.06	-1.06	0.11
ABCC2	0	0.06	-2.48	N.A.
CES1	0	-1.36	-1.62	N.A.
CYP11B1	0	-1.72	-0.75	-1.38
CYP17A1	0.04	-0.22	0.75	0.49
CYP1A2	0	-0.72	-1.07	0.97
CYP1B1	0	0.9	0.38	-0.19
CYP21A2	0.67	3.06	3.43	N.A.
CYP24A1	0	0.72	-1.06	0.89
CYP2A13	0	1.09	-0.57	0.53
CYP2A6	0	0.52	0.35	N.A.
CYP2B6	0	-0.65	-0.97	N.A.
CYP2C19	0	-2.84	-3.41	N.A.
CYP2C8	0	-1.14	-1.81	-0.39
CYP2C9	0	-2.56	-2.76	-0.84
CYP2D6	0	-1.8	-0.47	N.A.
CYP2J2	0	0.62	-0.32	0.48
CYP3A4	0	-0.01	-0.67	0.3
CYP4A11	0	1.6	-0.9	N.A.
DPYS	0	0.02	-0.18	0.68
FMO3	0	0.88	-1.32	0.58
GSTP1	0.12	1.03	-1.1	-0.13
HNMT	0.1	-0.28	-0.69	0.11
NAT1	0	-1.29	-1.66	N.A.
NAT2	0.02	-0.36	-2.56	-0.05
NR1I2	0	-1.46	-0.72	0.4
NR1I3	0	0.22	0.1	0.46
PNMT	0	1.22	0.41	0.28
SLC10A2	0	-0.76	-3.13	-2.16
SLC22A12	0	0.36	0.61	0.63
SLC22A2	0	0.05	-0.98	-0.55
SLC28A3	0	0.56	0.17	0.77
SLC2A9	0	-1.58	-0.53	N.A.
SLC47A1	0	0.58	0.01	-0.05
SLC47A2	0	0.01	-0.6	-0.96
SLCO1B1	0	-0.22	-2.93	-2.64
TPMT	0	0.55	-0.16	0.97
UGT1A10	0	-1.06	-1.87	-1.01
UGT1A4	0	-1.52	-1.92	-1.24
UGT1A8	0	0.05	-0.43	0.27
UGT1A9	0	-1.12	-1.24	-0.88
XDH	0	-1.76	-2.46	-0.6
