# Supplementary material for: An optimized prediction framework to assess the functional impact of pharmacogenetic variants
Source: Pharmacogenomics J. 2018 Sep 12;19(2):115–26. doi: 10.1038/s41397-018-0044-2 (PMC6462826; doi:10.1038/s41397-018-0044-2)
Supplement: Supplementary file 7 — Supplementary Table 4 [file 41397_2018_44_MOESM7_ESM.xlsx]

## Sheet: Sheet1
	Fold 1	Fold 2	Fold 3	Fold 4	Fold 5	AVERAGE	STDEV	CV
SIFT	<0.057	<0.057	<0.0085	< 0.0570	< 0.0085	< 0.0376	0.0237601	0.631916
Polyphen-2	>0.4945	>0.3685	>0.4945	> 0.3675	> 0.1955	> 0.3841	0.109968	0.286301
LRT	<0.0035	<0.0015	<0.0005	< 0.0035	< 0.0035	< 0.0025	0.00126491	0.505964
MutationAssessor	>2.22	>2.168	>2.22	> 1.455	> 2.220	> 2.0566	0.301473	0.146588
FATHMM	<-0.495	<-0.34	<1.88	< -0.4800	> 1.865	> 0.486	1.13337	2.33204
PROVEAN	<-3.275	<-3.295	<-3.295	< -3.310	< -3.255	< -3.286	0.0190788	-0.00580608
VEST3	>0.468	>0.4755	> 0.4235	> 0.4235	> 0.4765	> 0.4534	0.0245894	0.0542334
CADD	>19.87	>19.87	> 20.02	> 16.32	> 19.87	> 19.19	1.43618	0.0748398
DANN	>0.9665	>0.9875	> 0.9575	> 0.9570	> 0.9755	> 0.9688	0.0115482	0.0119201
fathmm-MKL	>0.3735	>0.3725	> 0.478	> 0.3735	> 0.3935	> 0.3982	0.0406714	0.102138
MetaSVM	>-0.4055	>-0.7455	> -0.0235	> -0.0235	> -0.4875	> -0.3371	0.279564	-0.82932
MetaLR	>0.417	>0.375	> 0.417	> 0.4355	> 0.3750	> 0.4039	0.0245447	0.0607691
GERP++	>0.866	>1.1	> 2.245	> 1.015	> 1.015	> 1.2482	0.504066	0.403835
PhyloP (vertebrate)	>0.009	>0.6505	> 0.6475	> 0.6505	> 0.6505	> 0.5216	0.256303	0.491378
PhyloP (mammalian)	>0.144	>0.026	> -0.2265	> 0.1435	> 0.1435	> 0.0461	0.143717	3.1175
PhastCons (vertebrate)	>0.0685	>0.062	> 0.0685	> 0.0685	> 0.0825	> 0.07	0.00673795	0.0962565
PhastCons (mammalian)	>0.127	>0.392	> 0.0145	> 0.3880	> 0.0145	> 0.1872	0.17061	0.911376
SiPhy	>7.998	>8.426	> 6.568	> 6.568	> 6.661	> 7.2442	0.802431	0.110769
Training cohort						AVERAGE
Sensitivity	0.8	0.83	0.76	0.82	0.79	0.8
Specificity	0.82	0.83	0.82	0.8	0.82	0.818
Validation cohort
Sensitivity	0.63	0.82	0.81	0.79	0.77	0.764
Specificity	0.85	0.55	0.85	0.63	0.86	0.748
Optimal Combination	LRT	LRT	LRT	LRT	LRT
	MutationAssessor	MutationAssessor	MutationAssessor	MutationAssessor	MutationAssessor
	PROVEAN	PROVEAN	PROVEAN	PROVEAN	PROVEAN
	VEST3	VEST3	VEST3	VEST3	VEST3
	CADD	CADD	CADD	CADD	CADD
	fathmm-MKL	fathmm-MKL			DANN
		DANN
