# Supplementary material for: An optimized prediction framework to assess the functional impact of pharmacogenetic variants
Source: Pharmacogenomics J. 2018 Sep 12;19(2):115–26. doi: 10.1038/s41397-018-0044-2 (PMC6462826; doi:10.1038/s41397-018-0044-2)
Supplement: Supplementary file 8 — Supplementary Table 5 [file 41397_2018_44_MOESM8_ESM.xlsx]

## Sheet: all variants
Gene	Chr	rs	MAF	ADME score	ADME prediction	REVEL score	REVEL prediction	Functionality in vitro
ABCB4	chr7	rs147134978	3.611e-05	0	N	0.554	D	D
ABCC11	chr16	rs17822931	0.2167	0.8	D	0.719	D	D			ADME	REVEL
ABCC11	chr16	rs17822471	0.05023	0.6	D	0.319	N	D		True positives	151	86
ABCC2	chr10	rs757141905	3.607e-05	0.4	N	0.606	D	D		False negatives	39	101
CES1	chr16	rs121912777	8.128e-06	0.8	D	0.653	D	D		True negatives	118	130
CES1	chr16	rs201065375	0.0001057	0.8	D	0.833	D	D		False positives	29	15
CES1	chr16	rs146456965	0.0004308	0.8	D	0.734	D	D
CES1	chr16	rs200707504	0.0003572	0.8	D	0.607	D	D		Sensitivity	0.794737	0.459893
CES1	chr16	rs143718310	4.066e-06	0.8	D	0.485	N	D		Specificity	0.802721	0.896552
CYP11B1	chr8	rs104894070	4.062e-06	1	D	0.521	D	D		Youden J	0.597458	0.356445
CYP11B1	chr8			0.2	N	0.674	D	D
CYP1A2	chr15	rs72547511		0.8	D	0.475	N	D
CYP1A2	chr15	rs72547515		1	D	0.944	D	D
CYP1A2	chr15	rs28399424	0.001238	1	D	0.93	D	D
CYP1A2	chr15	rs72547517	3.607e-05	1	D	0.915	D	D
CYP1A2	chr15	rs72547516	3.658e-05	1	D	0.724	D	D
CYP1A2	chr15	rs72547513		0.8	D	0.429	N	D
CYP1B1	chr2	rs777678299	1.637e-05	1	D	0.682	D	D
CYP1B1	chr2	rs28936700	0.0003056	1	D	0.795	D	D
CYP1B1	chr2	rs55989760	0.0002802	1	D	0.961	D	D
CYP1B1	chr2	rs9282671	0.003663	0.75	D			D
CYP1B1	chr2	rs72480439	8.637e-06	1	D	0.869	D	D
CYP1B1	chr2	rs753847648	4.44e-05	0.75	D	0.445	N	D
CYP1B1	chr2			1	D	0.317	N	D
CYP21A2	chr6	rs201552310	8.298e-06	1	D	0.828	D	D
CYP21A2	chr6	rs6475	0.0005664	1	D	0.766	D	D
CYP21A2	chr6			0.6	D	0.672	D	D
CYP21A2	chr6			1	D	0.721	D	D
CYP21A2	chr6			1	D	0.865	D	D
CYP21A2	chr6			0.8	D	0.598	D	D
CYP21A2	chr6			0.8	D	0.579	D	D
CYP21A2	chr6	rs6475	0.000462	0.8	D	0.672	D	D
CYP21A2	chr6	rs7769409	1.812e-05	1	D	0.68	D	D
CYP21A2	chr6			1	D	0.769	D	D
CYP21A2	chr6			1	D	0.862	D	D
CYP21A2	chr6	rs201552310	4.149e-06	0.8	D	0.777	D	D
CYP21A2	chr6	rs151344504	1.267e-05	1	D	0.653	D	D
CYP21A2	chr6			0.6	D	0.631	D	D
CYP21A2	chr6		1.516e-05	0.8	D	0.669	D	D
CYP21A2	chr6	rs72552757	1.441e-05	1	D	0.787	D	D
CYP21A2	chr6			1	D	0.846	D	D
CYP21A2	chr6	rs6471	0.004895	0.6	D	0.321	N	D
CYP21A2	chr6	rs9378251	8.918e-05	0.8	D	0.56	D	D
CYP24A1	chr20	rs387907324	3.608e-05	1	D	0.775	D	D
CYP24A1	chr20	rs6068812	0.0007549	1	D	0.521	D	D
CYP24A1	chr20	rs387907322	2.845e-05	1	D	0.71	D	D
CYP2A13	chr19	rs148044792	4.075e-06	0.8	D	0.302	N	D
CYP2A13	chr19	rs72547590	3.247e-05	0.4	N	0.277	N	D
CYP2A13	chr19	rs138870349	0.0002745	0.8	D	0.194	N	D
CYP2A13	chr19			0.4	N	0.189	N	D
CYP2A6	chr19	rs5031017	0.0009984	1	D	0.147	N	D
CYP2A6	chr19			0.8	D	0.497	N	D
CYP2A6	chr19	rs763469584	4.067e-05	0.8	D	0.522	D	D
CYP2A6	chr19	rs140471703	0.0002168	1	D	0.342	N	D
CYP2A6	chr19	rs5031016	0.007752	0.6	D	0.253	N	D
CYP2A6	chr19			0.8	D	0.449	N	D
CYP2A6	chr19	rs28399468	8.168e-06	0.2	N	0.234	N	D
CYP2A6	chr19	rs28399447	0.0009917	0	N	0.073	N	D
CYP2A6	chr19	rs143690364	3.985e-05	0.4	N	0.398	N	D
CYP2A6	chr19	rs148166815	9.035e-05	1	D	0.5	N	D
CYP2A6	chr19	rs28399454	0.01038	0.2	N	0.026	N	D
CYP2B6	chr19	rs35773040	0.003455	0.4	N	0.069	N	D
CYP2B6	chr19	rs36079186	0.0003824	0	N	0.183	N	D
CYP2C19	chr10	rs192154563	5.283e-05	0.8	D	0.382	N	D
CYP2C19	chr10	rs140278421	0.0001516	1	D	0.209	N	D
CYP2C19	chr10	rs118203757	9.744e-05	0.2	N	0.239	N	D
CYP2C19	chr10	rs56337013	1.22e-05	1	D	0.621	D	D
CYP2C19	chr10	rs72552267	0.0003102	1	D	0.303	N	D
CYP2C19	chr10	rs41291556	0.001515	1	D	0.467	N	D
CYP2C19	chr10	rs200346442	5.05e-05	1	D	0.284	N	D
CYP2C19	chr10	rs764137538	5.093e-05	0.6	D	0.249	N	D
CYP2C19	chr10	rs200150287	4.061e-06	1	D	0.206	N	D
CYP2C19	chr10			1	D	0.267	N	D
CYP2C19	chr10			1	D	0.428	N	D
CYP2C19	chr10	rs770829708	1.219e-05	0.8	D	0.468	N	D
CYP2C19	chr10			0.6	D	0.354	N	D
CYP2C19	chr10	rs763625282	1.804e-05	1	D	0.337	N	D
CYP2C19	chr10	rs6413438	0.0004406	1	D	0.562	D	D
CYP2C19	chr10			0.8	D	0.091	N	D
CYP2C19	chr10	rs550527959	4.063e-06	0.8	D	0.218	N	D
CYP2C19	chr10	rs118203759	4.063e-06	0.8	D	0.254	N	D
CYP2C19	chr10	rs150152656	0.0001299	1	D	0.53	D	D
CYP2C19	chr10			0.8	D	0.332	N	D
CYP2C19	chr10	rs145328984	0.0003608	0.4	N	0.125	N	D
CYP2C8	chr10	rs78637571	0.0002743	0.6	D			D
CYP2C8	chr10			0.2	N	0.046	N	D
CYP2C9	chr10			1	D	0.498	N	D
CYP2C9	chr10	rs375805362	5.692e-05	1	D	0.176	N	D
CYP2C9	chr10			1	D	0.853	D	D
CYP2C9	chr10	rs28371685	0.003832	0.6	D	0.222	N	D
CYP2C9	chr10	rs72558187	9.743e-05	0	N	0.139	N	D
CYP2C9	chr10	rs72558189	0.002195	1	D	0.154	N	D
CYP2C9	chr10	rs72558192	0.0002491	0.8	D	0.34	N	D
CYP2C9	chr10	rs371055887	1.444e-05	1	D	0.806	D	D
CYP2C9	chr10	rs142240658	8.134e-05	1	D	0.555	D	D
CYP2C9	chr10			0.8	D	0.296	N	D
CYP2C9	chr10	rs749060448	4.067e-06	1	D	0.872	D	D
CYP2C9	chr10			1	D	0.613	D	D
CYP2C9	chr10			0.6	D	0.579	D	D
CYP2C9	chr10	rs1057910	0.06188	0.2	N	0.07	N	D
CYP2C9	chr10	rs57505750	0.0001048	1	D	0.637	D	D
CYP2C9	chr10	rs200183364	7.945e-05	1	D	0.213	N	D
CYP2C9	chr10	rs1799853	0.09142	1	D	0.34	N	D
CYP2C9	chr10	rs56165452	1.806e-05	0.4	N	0.159	N	D
CYP2C9	chr10	rs28371686	0.00108	0.8	D	0.081	N	D
CYP2C9	chr10	rs367826293	3.253e-05	0.4	N	0.234	N	D
CYP2C9	chr10	rs9332130		0.6	D	0.055	N	D
CYP2C9	chr10	rs9332239	0.001772	0.8	D	0.11	N	D
CYP2C9	chr10			1	D	0.433	N	D
CYP2C9	chr10	rs1799853	0.09142	1	D	0.34	N	D
CYP2C9	chr10	rs7900194	0.005699	0	N	0.079	N	D
CYP2C9	chr10			1	D	0.388	N	D
CYP2C9	chr10	rs769942899	0.0001155	0.8	D	0.479	N	D
CYP2C9	chr10			0.4	N	0.381	N	D
CYP2C9	chr10			0.8	D	0.592	D	D
CYP2D6	chr22	rs267608319	0.0002561	1	D	0.327	N	D
CYP2D6	chr22	rs769258	0.03958	0	N	0.036	N	D
CYP2D6	chr22	rs1065852	0.2051	1	D	0.727	D	D
CYP2D6	chr22	rs72549348		1	D	0.841	D	D
CYP2D6	chr22	rs730882251	0.0001543	1	D	0.828	D	D
CYP2D6	chr22	rs5030867	0.001216	0.6	D	0.285	N	D
CYP2D6	chr22	rs1065852	0.2051	1	D	0.727	D	D
CYP2D6	chr22	rs5030865	0.0008836	1	D	0.454	N	D
CYP2D6	chr22	rs267608302	2.517e-05	0.8	D	0.65	D	D
CYP2D6	chr22			1	D	0.248	N	D
CYP2D6	chr22	rs28371710	0.004391	0.5	N	0.116	N	D
CYP2D6	chr22	rs267608293		0.6	D			D
CYP2D6	chr22	rs28371696	0.002586	0.6	D	0.257	N	D
CYP2J2	chr1	rs150461093	0.0001588	1	D	0.914	D	D
CYP3A4	chr7	rs4987161		1	D	0.8	D	D
CYP4A11	chr1	rs62621075	0.001063	1	D	0.659	D	D
CYP4A11	chr1	rs150667037	2.886e-05	1	D	0.814	D	D
CYP4A11	chr1			1	D	0.58	D	D
CYP4A11	chr1	rs1126742	0.1747	0	N	0.04	N	D
CYP4A11	chr1	rs41300339	8.134e-06	0	N	0.102	N	D
CYP4A11	chr1	rs149532035	9.768e-05	0	N	0.218	N	D
CYP4A11	chr1	rs144175060	0.003308	0	N	0.166	N	D
DPYS	chr8	rs267606773	8.135e-06	1	D	0.872	D	D
DPYS	chr8	rs530911437	0.0003006	0.8	D	0.935	D	D
DPYS	chr8	rs370718225	9.613e-05	0.8	D	0.868	D	D
DPYS	chr8	rs200913682	5.282e-05	1	D	0.894	D	D
DPYS	chr8	rs142574766	0.0001335	1	D	0.872	D	D
DPYS	chr8	rs121964924	5.28e-05	1	D	0.907	D	D
DPYS	chr8	rs138282507	5.772e-05	0.8	D	0.753	D	D
DPYS	chr8	rs121964923	5.412e-05	1	D	0.946	D	D
DPYS	chr8	rs201457190	0.0002345	1	D	0.72	D	D
DPYS	chr8	rs267606774		0.6	D	0.731	D	D
FMO3	chr1	rs72549323	1.083e-05	0.6	D	0.541	D	D
FMO3	chr1	rs72549334	0.0001156	0.8	D	0.583	D	D
FMO3	chr1	rs72549322	2.032e-05	0.6	D	0.571	D	D
FMO3	chr1	rs72549326	0.001037	0.8	D	0.759	D	D
NAT1	chr8	rs56379106	0.00338	1	D	0.273	N	D
NAT1	chr8	rs56172717	0.00252	1	D	0.255	N	D
NAT1	chr8	rs4986782	0.01488	0.4	N	0.068	N	D
NAT2	chr8	rs4986996	0.0001053	0.6	D	0.436	N	D
NAT2	chr8	rs72554616	8.956e-05	0.8	D	0.312	N	D
NAT2	chr8	rs1805158	0.0002497	0.8	D	0.146	N	D
NAT2	chr8	rs4986997	4.107e-06	0.8	D	0.157	N	D
NAT2	chr8	rs1799930	0.2727	0.6	D	0.169	N	D
NAT2	chr8	rs1801280	0.3822	0.2	N	0.098	N	D
NAT2	chr8	rs1801279	0.008043	0.6	D	0.225	N	D
NR1I2	chr3			0.4	N	0.504	D	D
NR1I2	chr3			0.6	D	0.634	D	D
NR1I3	chr1			1	D	0.787	D	D
SLC10A2	chr13	rs143238545	0.0001697	0.8	D	0.584	D	D
SLC22A12	chr11	rs145200251	0.0001298	0.8	D	0.3	N	D
SLC22A12	chr11	rs141570522	0.0001487	0.2	N	0.18	N	D
SLC22A12	chr11			0.8	D	0.279	N	D
SLC28A3	chr9			0.8	D	0.408	N	D
SLC47A1	chr17	rs35790011	0.005855	0	N	0.021	N	D
SLC47A2	chr17	rs146901447	0.001734	0.8	D	0.242	N	D
SLCO1B1	chr12	rs4149056	0.1329	0.8	D	0.221	N	D
TPMT	chr6	rs9333569		0.75	D	0.54	D	D
TPMT	chr6	rs777686348	1.219e-05	1	D	0.907	D	D
TPMT	chr6	rs1800460	0.0277	0.2	N	0.52	D	D
TPMT	chr6	rs72552740		1	D	0.69	D	D
TPMT	chr6	rs72552738		1	D	0.667	D	D
TPMT	chr6	rs750424422	3.249e-05	0.6	D	0.132	N	D
TPMT	chr6	rs144041067	0.0006609	1	D	0.553	D	D
TPMT	chr6	rs150900439	2.844e-05	0.2	N	0.159	N	D
UGT1A10	chr2	rs58704432	0.00104	0.75	D	0.282	N	D
UGT1A4	chr2	rs2011425	0.1115	0	N	0.053	N	D
UGT1A4	chr2	rs6755571	0.0363	0	N	0.017	N	D
UGT1A8	chr2	rs17863762	0.01229	0.5	N	0.334	N	D
UGT1A9	chr2	rs72551330	0.009868	0	N	0.065	N	D
XDH	chr2	rs72549369	3.609e-05	1	D	0.819	D	D
XDH	chr2	rs669884		1	D	0.709	D	D
XDH	chr2	rs45577338	0.001022	0.4	N	0.106	N	D
XDH	chr2	rs45448694	0.001173	0.2	N	0.031	N	D
XDH	chr2	rs45442092	0.0021	0.6	D	0.066	N	D
ABCB4	chr7			0.8	D	0.806	D	N
ABCB4	chr7			0.6	D	0.947	D	N
ABCB4	chr7			0.8	D	0.614	D	N
ABCB4	chr7	rs138773456	0.0005455	0.6	D	0.445	N	N
ABCB4	chr7			0.8	D	0.934	D	N
ABCB4	chr7	rs765478923	1.628e-05	0.8	D	0.877	D	N
ABCC11	chr16	rs16945988	0.09579	0.2	N	0.278	N	N
ABCC11	chr16	rs11863236	0.1009	0.2	N	0.197	N	N
ABCC11	chr16	rs16945930	0.04372	0.4	N	0.181	N	N
ABCC11	chr16	rs16945916	0.1608	0.2	N	0.111	N	N
ABCC2	chr10	rs139188247	0.0001912	0.8	D	0.915	D	N
ABCC2	chr10	rs7080681	0.005017	0	N	0.192	N	N
ABCC2	chr10	rs17222674	0.0003754	0.8	D	0.874	D	N
ABCC2	chr10	rs17222589	0.0003469	0	N	0.114	N	N
ABCC2	chr10	rs17216317	0.003687	0.4	N	0.622	D	N
ABCC2	chr10	rs41318029	0.007692	0	N	0.246	N	N
ABCC2	chr10	rs17222723	0.04541	0.2	N	0.209	N	N
ABCC2	chr10	rs8187692	0.009469	0.8	D	0.865	D	N
ABCC2	chr10	rs45441199	0.004985	0	N	0.273	N	N
ABCC2	chr10	rs17222632	0.001242	0.2	N	0.49	N	N
CES1	chr16	rs4784575	0.0001779	0.8	D	0.907	D	N
CES1	chr16	rs202001817	0.0003851	0.4	N	0.183	N	N
CES1	chr16	rs2307243	0.0007904	0.4	N	0.053	N	N
CES1	chr16	rs202121317	0.007652	0.4	N	0.164	N	N
CES1	chr16	rs115629050	0.03297	0.4	N	0.433	N	N
CES1	chr16	rs2307240	0.04815	0.2	N	0.065	N	N
CYP17A1	chr10	rs141821705	1.222e-05	0.4	N	0.245	N	N
CYP1A2	chr15	rs138652540	0.0001228	0.6	D	0.29	N	N
CYP1A2	chr15	rs758748797	2.03e-05	0	N	0.19	N	N
CYP1A2	chr15	rs56276455	0.0001735	0.8	D	0.381	N	N
CYP1A2	chr15	rs35796837	0.001259	0	N	0.037	N	N
CYP1A2	chr15	rs72547512	8.122e-06	0.8	D	0.682	D	N
CYP1A2	chr15	rs56160784	0.0001614	0.4	N	0.354	N	N
CYP1A2	chr15	rs55889066	2.525e-05	0.4	N	0.287	N	N
CYP1A2	chr15	rs149928755	4.061e-05	0.4	N	0.119	N	N
CYP1A2	chr15	rs374094758	8.196e-06	0	N	0.084	N	N
CYP1A2	chr15	rs144148965	0.000202	0	N	0.073	N	N
CYP1A2	chr15	rs45486893	0.001775	0.2	N	0.263	N	N
CYP1B1	chr2			1	D	0.915	D	N
CYP1B1	chr2		4.066e-06	0.25	N	0.335	N	N
CYP21A2	chr6	rs6445	0.004465	0.8	D	0.448	N	N
CYP21A2	chr6		6.059e-05	0.6	D	0.429	N	N
CYP21A2	chr6	rs372964292	0.0001836	0	N	0.103	N	N
CYP21A2	chr6	rs61732108	0.01422	0	N	0.092	N	N
CYP21A2	chr6	rs63749090	3.453e-05	0.2	N	0.284	N	N
CYP21A2	chr6			0.2	N	0.346	N	N
CYP21A2	chr6	rs761406994	1.836e-05	0	N	0.033	N	N
CYP2A6	chr19	rs28399434	3.269e-05	0.4	N	0.196	N	N
CYP2A6	chr19	rs56256500	0.001334	0	N	0.139	N	N
CYP2A6	chr19	rs56256500	0.0001121	0	N	0.028	N	N
CYP2A6	chr19	rs6413474	0.01235	0	N	0.025	N	N
CYP2A6	chr19	rs72549432	0.001394	0	N	0.1	N	N
CYP2A6	chr19	rs28399435	0.02802	0	N	0.029	N	N
CYP2A6	chr19	rs199916117	0.0005711	0	N	0.101	N	N
CYP2B6	chr19	rs3745274	0.2706	0.2	N	0.074	N	N
CYP2B6	chr19			0.2	N			N
CYP2B6	chr19			0.6	D	0.137	N	N
CYP2B6	chr19	rs8192709	0.04829	0	N	0.208	N	N
CYP2B6	chr19	rs3211369	3.229e-05	0	N	0.1	N	N
CYP2B6	chr19	rs2279343	0.1255	0.2	N	0.156	N	N
CYP2C19	chr10			0.2	N	0.062	N	N
CYP2C19	chr10	rs55752064		0.6	D	0.421	N	N
CYP2C19	chr10		4.065e-06	0.8	D	0.085	N	N
CYP2C19	chr10			0.4	N	0.083	N	N
CYP2C19	chr10	rs370803989	4.331e-05	0.4	N	0.119	N	N
CYP2C19	chr10	rs765198346	4.061e-06	0	N	0.038	N	N
CYP2C19	chr10	rs17882687	0.002072	0	N	0.091	N	N
CYP2C19	chr10	rs778258371	1.583e-05	0	N	0.077	N	N
CYP2C19	chr10	rs559628884	9.341e-05	0.2	N	0.062	N	N
CYP2C19	chr10			0.2	N	0.041	N	N
CYP2C19	chr10	rs58973490	0.00262	0	N	0.062	N	N
CYP2C19	chr10			0.4	N	0.142	N	N
CYP2C19	chr10	rs147255955	4.064e-06	0	N	0.045	N	N
CYP2C19	chr10	rs138142612	3.248e-05	0.2	N	0.082	N	N
CYP2C19	chr10	rs17879685	0.001665	0.2	N	0.04	N	N
CYP2C19	chr10			0.4	N	0.148	N	N
CYP2C19	chr10	rs118203756	2.164e-05	0.6	D	0.25	N	N
CYP2C8	chr10	rs11572080	0.08273	1	D	0.039	N	N
CYP2C8	chr10	rs769460274	2.035e-05	0.6	D	0.063	N	N
CYP2C8	chr10			0.2	N	0.128	N	N
CYP2C9	chr10	rs182132442	0.0004188	0	N	0.029	N	N
CYP2C9	chr10	rs7900194	0.0001047	0	N	0.118	N	N
CYP2C9	chr10	rs2256871	0.006996	0.8	D	0.105	N	N
CYP2C9	chr10	rs868182778	7.22e-06	0	N	0.138	N	N
CYP2D6	chr22	rs267608309	4.351e-06	1	D	0.202	N	N
CYP2D6	chr22	rs28371717	0.008181	0	N	0.063	N	N
CYP2D6	chr22	rs267608310	3.911e-05	0	N	0.061	N	N
CYP2D6	chr22	rs138100349	0.002334	0.4	N	0.387	N	N
CYP2D6	chr22	rs949717872		0	N	0.074	N	N
CYP3A4	chr7	rs4986913	0.0001341	0.2	N	0.162	N	N
CYP3A4	chr7	rs4986910	0.005492	1	D	0.471	N	N
CYP3A4	chr7	rs28371759	0.001536	0	N	0.134	N	N
CYP4A11	chr1	rs3899049	1.22e-05	0	N	0.064	N	N
DPYS	chr8	rs199618701	0.0005304	0.4	N	0.161	N	N
FMO3	chr1	rs1736557	0.07876	0	N	0.049	N	N
FMO3	chr1	rs2266780	0.1522	0.4	N	0.216	N	N
FMO3	chr1	rs2266782	0.3805	0	N	0.103	N	N
GSTP1	chr11	rs1695	0.3405	0	N	0.013	N	N
HNMT	chr2	rs11558538	0.09924	0.4	N	0.089	N	N
NAT1	chr8	rs72554609	5.424e-05	0	N	0.005	N	N
NAT1	chr8	rs72554610	2.517e-05	0.4	N	0.085	N	N
NAT1	chr8	rs72554611		0	N	0.021	N	N
NAT2	chr8	rs1799931	0.05534	0	N	0.022	N	N
NAT2	chr8	rs72554617	0.0001446	0.2	N	0.103	N	N
NAT2	chr8	rs56054745	1.291e-05	0.2	N	0.143	N	N
NR1I2	chr3			0.2	N	0.285	N	N
NR1I2	chr3			0	N	0.101	N	N
NR1I2	chr3			0.4	N	0.658	D	N
NR1I2	chr3			0	N	0.268	N	N
NR1I2	chr3			0	N	0.191	N	N
NR1I2	chr3			0	N	0.199	N	N
NR1I3	chr1			0	N	0.306	N	N
PNMT	chr17	rs11569781	0.0007407	0	N	0.03	N	N
PNMT	chr17	rs34341496	0.003699	0	N	0.076	N	N
PNMT	chr17	rs34530498	0.0008269	0.2	N	0.098	N	N
SLC10A2	chr13	rs60380298	0.01815	0	N	0.029	N	N
SLC10A2	chr13	rs55971546	0.02735	0.4	N	0.119	N	N
SLC10A2	chr13	rs188096	0.1416	0.2	N	0.162	N	N
SLC22A12	chr11	rs147647315	0.001908	0.8	D	0.284	N	N
SLC22A2	chr6	rs145450955	0.0003211	0.4	N	0.099	N	N
SLC22A2	chr6	rs201919874	4.061e-05	0	N	0.145	N	N
SLC22A2	chr6	rs316019	0.102	0.2	N	0.143	N	N
SLC2A9	chr4	rs6820230	0.2454	0	N	0.069	N	N
SLC2A9	chr4	rs2276961	0.5072	0.2	N	0.083	N	N
SLC2A9	chr4	rs16890979	0.2456	0.2	N	0.233	N	N
SLC2A9	chr4	rs3733591	0.2392	0.2	N	0.285	N	N
SLC2A9	chr4	rs112404957	0.009482	0.2	N	0.16	N	N
SLC2A9	chr4	rs144196049	3.613e-05	0.2	N	0.393	N	N
SLC2A9	chr4	rs73225891	0.02067	0.6	D	0.435	N	N
SLC2A9	chr4	rs2280205	0.437	0.2	N	0.126	N	N
SLC47A1	chr17	rs35395280	0.00311	0	N	0.038	N	N
SLC47A2	chr17	rs143558800	0.0002487	0	N	0.012	N	N
SLCO1B1	chr12	rs2306283	0.4786	0	N			N
TPMT	chr6	rs1142345	0.03708	1	D	0.703	D	N
TPMT	chr6	rs200220210	0.000152	0.5	N	0.215	N	N
TPMT	chr6			0.2	N	0.38	N	N
TPMT	chr6	rs151149760	0.0003358	0.6	D	0.545	D	N
TPMT	chr6	rs56161402	0.00232	0	N	0.056	N	N
UGT1A10	chr2	rs56935833	8.532e-05	0	N	0.064	N	N
UGT1A8	chr2	rs1042597	0.2639	0	N	0.034	N	N
UGT1A9	chr2	rs72551330	0.009868	0	N	0.065	N	N
UGT1A9	chr2	rs145084767	0.0008945	0	N	0.034	N	N
UGT1A9	chr2	rs151238339	0.0009103	0	N	0.125	N	N
UGT1A9	chr2	rs145038612	0.0001771	0.5	N	0.282	N	N
XDH	chr2	rs2295474	4.065e-06	0.4	N	0.188	N	N
XDH	chr2	rs17011368	0.03598	0.4	N	0.073	N	N
XDH	chr2	rs376191022	1.218e-05	0.4	N	0.054	N	N

## Sheet: only LOF and neutral
Gene	Chr	rs	MAF	ADME score	ADME prediction	REVEL score	REVEL prediction	Functionality in vitro
CYP1A2	chr15	rs72547511		0.8	D	0.475	N	D
CYP1A2	chr15	rs72547515		1	D	0.944	D	D			ADME	REVEL
CYP1A2	chr15	rs28399424	0.001238	1	D	0.93	D	D		True positives	101	68
CYP1A2	chr15	rs72547517	3.607e-05	1	D	0.915	D	D		False negatives	8	39
CYP1B1	chr2	rs777678299	1.637e-05	1	D	0.682	D	D		True negatives	66	69
CYP1B1	chr2	rs28936700	0.0003056	1	D	0.795	D	D		False positives	5	2
CYP1B1	chr2	rs55989760	0.0002802	1	D	0.961	D	D
CYP21A2	chr6	rs201552310	8.298e-06	1	D	0.828	D	D		Sensitivity	0.926606	0.635514
CYP21A2	chr6	rs6475	0.0005664	1	D	0.766	D	D		Specificity	0.929577	0.971831
CYP21A2	chr6			0.6	D	0.672	D	D		Youden J	0.856183	0.607345
CYP24A1	chr20	rs387907324	3.608e-05	1	D	0.775	D	D
CYP24A1	chr20	rs6068812	0.0007549	1	D	0.521	D	D
CYP24A1	chr20	rs387907322	2.845e-05	1	D	0.71	D	D
CYP2A13	chr19	rs148044792	4.075e-06	0.8	D	0.302	N	D
CYP2A6	chr19	rs5031017	0.0009984	1	D	0.147	N	D
CYP2C19	chr10	rs192154563	5.283e-05	0.8	D	0.382	N	D
CYP2C19	chr10	rs140278421	0.0001516	1	D	0.209	N	D
CYP2C19	chr10	rs118203757	9.744e-05	0.2	N	0.239	N	D
CYP2C19	chr10	rs56337013	1.22e-05	1	D	0.621	D	D
CYP2C19	chr10	rs72552267	0.0003102	1	D	0.303	N	D
CYP2C19	chr10	rs41291556	0.001515	1	D	0.467	N	D
CYP2C8	chr10	rs78637571	0.0002743	0.6	D			D
CYP2C9	chr10			1	D	0.498	N	D
CYP2C9	chr10	rs375805362	5.692e-05	1	D	0.176	N	D
CYP2C9	chr10			1	D	0.853	D	D
CYP2C9	chr10	rs28371685	0.003832	0.6	D	0.222	N	D
CYP2C9	chr10	rs72558187	9.743e-05	0	N	0.139	N	D
CYP2C9	chr10	rs72558189	0.002195	1	D	0.154	N	D
CYP2C9	chr10	rs72558192	0.0002491	0.8	D	0.34	N	D
CYP2C9	chr10	rs371055887	1.444e-05	1	D	0.806	D	D
CYP2C9	chr10	rs142240658	8.134e-05	1	D	0.555	D	D
CYP2C9	chr10			0.8	D	0.296	N	D
CYP2C9	chr10	rs749060448	4.067e-06	1	D	0.872	D	D
CYP2C9	chr10			1	D	0.613	D	D
CYP2C9	chr10			0.6	D	0.579	D	D
CYP2C9	chr10	rs1057910	0.06188	0.2	N	0.07	N	D
CYP2C9	chr10	rs57505750	0.0001048	1	D	0.637	D	D
CYP2C9	chr10	rs200183364	7.945e-05	1	D	0.213	N	D
CYP2C9	chr10	rs1799853	0.09142	1	D	0.34	N	D
CYP2C9	chr10	rs56165452	1.806e-05	0.4	N	0.159	N	D
CYP2C9	chr10	rs28371686	0.00108	0.8	D	0.081	N	D
CYP2D6	chr22	rs267608319	0.0002561	1	D	0.327	N	D
CYP2D6	chr22	rs769258	0.03958	0	N	0.036	N	D
CYP2D6	chr22	rs1065852	0.2051	1	D	0.727	D	D
CYP2D6	chr22	rs72549348		1	D	0.841	D	D
CYP2D6	chr22	rs730882251	0.0001543	1	D	0.828	D	D
CYP2D6	chr22	rs5030867	0.001216	0.6	D	0.285	N	D
CYP2J2	chr1	rs150461093	0.0001588	1	D	0.914	D	D
CYP4A11	chr1	rs62621075	0.001063	1	D	0.659	D	D
CYP4A11	chr1	rs150667037	2.886e-05	1	D	0.814	D	D
CYP4A11	chr1			1	D	0.58	D	D
DPYS	chr8	rs267606773	8.135e-06	1	D	0.872	D	D
DPYS	chr8	rs530911437	0.0003006	0.8	D	0.935	D	D
DPYS	chr8	rs370718225	9.613e-05	0.8	D	0.868	D	D
DPYS	chr8	rs200913682	5.282e-05	1	D	0.894	D	D
DPYS	chr8	rs142574766	0.0001335	1	D	0.872	D	D
DPYS	chr8	rs121964924	5.28e-05	1	D	0.907	D	D
FMO3	chr1	rs72549323	1.083e-05	0.6	D	0.541	D	D
FMO3	chr1	rs72549334	0.0001156	0.8	D	0.583	D	D
NAT1	chr8	rs56379106	0.00338	1	D	0.273	N	D
NAT1	chr8	rs56172717	0.00252	1	D	0.255	N	D
NAT2	chr8	rs4986996	0.0001053	0.6	D	0.436	N	D
NAT2	chr8	rs72554616	8.956e-05	0.8	D	0.312	N	D
NAT2	chr8	rs1805158	0.0002497	0.8	D	0.146	N	D
TPMT	chr6	rs9333569		0.75	D	0.54	D	D
TPMT	chr6	rs777686348	1.219e-05	1	D	0.907	D	D
TPMT	chr6	rs1800460	0.0277	0.2	N	0.52	D	D
TPMT	chr6	rs72552740		1	D	0.69	D	D
XDH	chr2	rs72549369	3.609e-05	1	D	0.819	D	D
XDH	chr2	rs669884		1	D	0.709	D	D
CYP21A2	chr6			1	D	0.721	D	D
CYP21A2	chr6			1	D	0.865	D	D
CYP21A2	chr6			0.8	D	0.598	D	D
CYP21A2	chr6			0.8	D	0.579	D	D
CYP21A2	chr6	rs6475	0.000462	0.8	D	0.672	D	D
CYP21A2	chr6	rs7769409	1.812e-05	1	D	0.68	D	D
CYP11B1	chr8	rs104894070	4.062e-06	1	D	0.521	D	D
CYP21A2	chr6			1	D	0.769	D	D
CYP21A2	chr6			1	D	0.862	D	D
CYP21A2	chr6	rs201552310	4.149e-06	0.8	D	0.777	D	D
CYP21A2	chr6	rs151344504	1.267e-05	1	D	0.653	D	D
CYP21A2	chr6			0.6	D	0.631	D	D
CYP21A2	chr6		1.516e-05	0.8	D	0.669	D	D
CYP11B1	chr8			0.2	N	0.674	D	D
CYP21A2	chr6	rs72552757	1.441e-05	1	D	0.787	D	D
CYP2C19	chr10	rs200346442	5.05e-05	1	D	0.284	N	D
CYP21A2	chr6			1	D	0.846	D	D
CYP21A2	chr6	rs6471	0.004895	0.6	D	0.321	N	D
FMO3	chr1	rs72549322	2.032e-05	0.6	D	0.571	D	D
CYP2D6	chr22	rs1065852	0.2051	1	D	0.727	D	D
NAT2	chr8	rs4986997	4.107e-06	0.8	D	0.157	N	D
TPMT	chr6	rs72552738		1	D	0.667	D	D
CES1	chr16	rs121912777	8.128e-06	0.8	D	0.653	D	D
CYP2A6	chr19			0.8	D	0.497	N	D
CES1	chr16	rs201065375	0.0001057	0.8	D	0.833	D	D
CYP2A6	chr19	rs763469584	4.067e-05	0.8	D	0.522	D	D
CYP2C19	chr10	rs764137538	5.093e-05	0.6	D	0.249	N	D
CES1	chr16	rs146456965	0.0004308	0.8	D	0.734	D	D
CYP1B1	chr2	rs9282671	0.003663	0.75	D			D
NAT1	chr8	rs4986782	0.01488	0.4	N	0.068	N	D
SLC22A12	chr11	rs145200251	0.0001298	0.8	D	0.3	N	D
DPYS	chr8	rs138282507	5.772e-05	0.8	D	0.753	D	D
CYP1A2	chr15	rs72547516	3.658e-05	1	D	0.724	D	D
ABCC11	chr16	rs17822931	0.2167	0.8	D	0.719	D	D
CYP2C19	chr10	rs200150287	4.061e-06	1	D	0.206	N	D
CYP2D6	chr22	rs5030865	0.0008836	1	D	0.454	N	D
FMO3	chr1	rs72549326	0.001037	0.8	D	0.759	D	D
TPMT	chr6	rs750424422	3.249e-05	0.6	D	0.132	N	D
CYP2C19	chr10			1	D	0.267	N	D
CYP2C19	chr10	rs559628884	9.341e-05	0.2	N	0.062	N	N
ABCC11	chr16	rs16945988	0.09579	0.2	N	0.278	N	N
ABCC11	chr16	rs11863236	0.1009	0.2	N	0.197	N	N
CYP21A2	chr6	rs61732108	0.01422	0	N	0.092	N	N
CYP2C9	chr10	rs868182778	7.22e-06	0	N	0.138	N	N
ABCC2	chr10	rs17222723	0.04541	0.2	N	0.209	N	N
CYP2C19	chr10			0.2	N	0.041	N	N
CYP2C19	chr10	rs58973490	0.00262	0	N	0.062	N	N
CYP2D6	chr22	rs28371717	0.008181	0	N	0.063	N	N
SLC10A2	chr13	rs188096	0.1416	0.2	N	0.162	N	N
ABCC2	chr10	rs8187692	0.009469	0.8	D	0.865	D	N
CYP2C19	chr10			0.4	N	0.142	N	N
CYP2D6	chr22	rs267608310	3.911e-05	0	N	0.061	N	N
CYP21A2	chr6	rs63749090	3.453e-05	0.2	N	0.284	N	N
CYP2C19	chr10	rs147255955	4.064e-06	0	N	0.045	N	N
CYP2C19	chr10	rs138142612	3.248e-05	0.2	N	0.082	N	N
PNMT	chr17	rs11569781	0.0007407	0	N	0.03	N	N
SLC47A1	chr17	rs35395280	0.00311	0	N	0.038	N	N
CYP21A2	chr6			0.2	N	0.346	N	N
ABCB4	chr7	rs765478923	1.628e-05	0.8	D	0.877	D	N
ABCC11	chr16	rs16945930	0.04372	0.4	N	0.181	N	N
CYP21A2	chr6	rs761406994	1.836e-05	0	N	0.033	N	N
CYP2D6	chr22	rs138100349	0.002334	0.4	N	0.387	N	N
CYP3A4	chr7	rs28371759	0.001536	0	N	0.134	N	N
NAT1	chr8	rs72554609	5.424e-05	0	N	0.005	N	N
NAT1	chr8	rs72554610	2.517e-05	0.4	N	0.085	N	N
NAT1	chr8	rs72554611		0	N	0.021	N	N
NR1I2	chr3			0	N	0.199	N	N
NR1I3	chr1			0	N	0.306	N	N
SLC2A9	chr4	rs3733591	0.2392	0.2	N	0.285	N	N
UGT1A9	chr2	rs145084767	0.0008945	0	N	0.034	N	N
FMO3	chr1	rs1736557	0.07876	0	N	0.049	N	N
CYP1A2	chr15	rs55889066	2.525e-05	0.4	N	0.287	N	N
ABCC11	chr16	rs16945916	0.1608	0.2	N	0.111	N	N
CYP2C19	chr10	rs17879685	0.001665	0.2	N	0.04	N	N
CES1	chr16	rs115629050	0.03297	0.4	N	0.433	N	N
SLC2A9	chr4	rs112404957	0.009482	0.2	N	0.16	N	N
ABCC2	chr10	rs45441199	0.004985	0	N	0.273	N	N
CYP2B6	chr19			0.6	D	0.137	N	N
ABCC2	chr10	rs17222632	0.001242	0.2	N	0.49	N	N
UGT1A10	chr2	rs56935833	8.532e-05	0	N	0.064	N	N
CYP2A6	chr19	rs72549432	0.001394	0	N	0.1	N	N
SLC2A9	chr4	rs144196049	3.613e-05	0.2	N	0.393	N	N
SLC2A9	chr4	rs73225891	0.02067	0.6	D	0.435	N	N
SLC2A9	chr4	rs2280205	0.437	0.2	N	0.126	N	N
FMO3	chr1	rs2266780	0.1522	0.4	N	0.216	N	N
PNMT	chr17	rs34341496	0.003699	0	N	0.076	N	N
TPMT	chr6	rs56161402	0.00232	0	N	0.056	N	N
CYP1A2	chr15	rs149928755	4.061e-05	0.4	N	0.119	N	N
CYP2D6	chr22	rs949717872		0	N	0.074	N	N
XDH	chr2	rs17011368	0.03598	0.4	N	0.073	N	N
CYP2C8	chr10			0.2	N	0.128	N	N
HNMT	chr2	rs11558538	0.09924	0.4	N	0.089	N	N
CYP2B6	chr19	rs8192709	0.04829	0	N	0.208	N	N
DPYS	chr8	rs199618701	0.0005304	0.4	N	0.161	N	N
CYP2C19	chr10			0.4	N	0.148	N	N
CYP1A2	chr15	rs374094758	8.196e-06	0	N	0.084	N	N
CES1	chr16	rs2307240	0.04815	0.2	N	0.065	N	N
UGT1A9	chr2	rs151238339	0.0009103	0	N	0.125	N	N
FMO3	chr1	rs2266782	0.3805	0	N	0.103	N	N
CYP2B6	chr19	rs3211369	3.229e-05	0	N	0.1	N	N
CYP2A6	chr19	rs28399435	0.02802	0	N	0.029	N	N
CYP2C19	chr10	rs118203756	2.164e-05	0.6	D	0.25	N	N
PNMT	chr17	rs34530498	0.0008269	0.2	N	0.098	N	N
XDH	chr2	rs376191022	1.218e-05	0.4	N	0.054	N	N
UGT1A9	chr2	rs145038612	0.0001771	0.5	N	0.282	N	N
CYP1A2	chr15	rs144148965	0.000202	0	N	0.073	N	N
CYP2B6	chr19	rs2279343	0.1255	0.2	N	0.156	N	N
CYP2A6	chr19	rs199916117	0.0005711	0	N	0.101	N	N
GSTP1	chr11	rs1695	0.3405	0	N	0.013	N	N
CYP1A2	chr15	rs45486893	0.001775	0.2	N	0.263	N	N
